# Supplementary material for: Molecular simulations of enzymatic phosphorylation of disordered proteins and their condensates
Source: Nat Commun. 2025 May 19;16:4649. doi: 10.1038/s41467-025-59676-4 (PMC12089381; doi:10.1038/s41467-025-59676-4)
Supplement: Supplementary file 11 — Source Data [file 41467_2025_59676_MOESM11_ESM.xlsx]

## Sheet: Figure 2a
Plot Name	X1	Y1	X2	Y2
Figure 2a	0	4.18392	0	10
	10000	6.68438	10000	10
	20000	3.81501	20000	10
	30000	4.54755	30000	10
	40000	3.25786	40000	10
	50000	3.48633	50000	10
	60000	3.85478	60000	10
	70000	3.90895	70000	10
	80000	3.71668	80000	10
	90000	1.31497	90000	10
	100000	1.64738	100000	10
	110000	2.19218	110000	10
	120000	2.26647	120000	10
	130000	1.76161	130000	10
	140000	1.54867	140000	10
	150000	1.23895	150000	10
	160000	1.5434	160000	10
	170000	1.04084	170000	10
	180000	1.69757	180000	10
	190000	2.9362	190000	10
	200000	3.43753	200000	10
	210000	3.68592	210000	10
	220000	3.51442	220000	10
	230000	2.11546	230000	10
	240000	2.052	240000	10
	250000	3.20473	250000	10
	260000	3.10522	260000	10
	270000	2.86371	270000	10
	280000	1.17828	280000	10
	290000	2.19381	290000	10
	300000	1.74936	300000	10
	310000	1.37961	310000	10
	320000	0.981369	320000	10
	330000	1.52094	330000	10
	340000	1.48553	340000	10
	350000	2.95611	350000	10
	360000	1.97174	360000	10
	370000	1.58404	370000	10
	380000	2.83053	380000	10
	390000	2.79263	390000	10
	400000	1.60618	400000	10
	410000	2.35503	410000	10
	420000	1.45567	420000	10
	430000	1.47756	430000	10
	440000	2.47543	440000	10
	450000	2.33065	450000	10
	460000	3.92236	460000	10
	470000	4.44044	470000	10
	480000	3.22459	480000	10
	490000	3.06547	490000	10
	500000	3.84275	500000	10
	510000	2.75035	510000	10
	520000	2.98862	520000	10
	530000	3.42402	530000	10
	540000	3.54517	540000	10
	550000	2.64195	550000	10
	560000	2.91423	560000	10
	570000	3.6246	570000	10
	580000	3.24653	580000	10
	590000	3.10819	590000	10
	600000	3.45881	600000	10
	610000	4.27975	610000	10
	620000	5.0317	620000	10
	630000	6.24945	630000	10
	640000	3.6408	640000	10
	650000	4.14279	650000	10
	660000	7.82741	660000	10
	670000	5.74157	670000	10
	680000	7.78918	680000	10
	690000	11.2393	690000	10
	700000	8.46681	700000	10
	710000	3.38779	710000	10
	720000	1.55939	720000	10
	730000	2.19479	730000	10
	740000	1.55917	740000	10
	750000	1.48	750000	10
	760000	2.02053	760000	10
	770000	1.41436	770000	10
	780000	1.59155	780000	10
	790000	2.70881	790000	10
	800000	1.8106	800000	10
	810000	6.86633	810000	10
	820000	4.65708	820000	10
	830000	2.68709	830000	10
	840000	3.97867	840000	10
	850000	3.63868	850000	10
	860000	2.25397	860000	10
	870000	2.38149	870000	10
	880000	4.69426	880000	10
	890000	2.41993	890000	10
	900000	1.98678	900000	10
	910000	2.40249	910000	10
	920000	3.27596	920000	10
	930000	4.77886	930000	10
	940000	1.79693	940000	10
	950000	2.3393	950000	10
	960000	2.62578	960000	10
	970000	5.50513	970000	10
	980000	8.71955	980000	10
	990000	8.8062	990000	10
	1000000	4.31965	1000000	10
	1010000	2.7273	1010000	10
	1020000	3.66473	1020000	10
	1030000	6.10691	1030000	10
	1040000	12.5859	1040000	10
	1050000	9.46518	1050000	10
	1060000	5.22244	1060000	10
	1070000	4.61237	1070000	10
	1080000	6.41546	1080000	10
	1090000	4.29367	1090000	10
	1100000	2.3671	1100000	10
	1110000	3.58099	1110000	10
	1120000	3.9092	1120000	10
	1130000	3.89164	1130000	10
	1140000	3.45145	1140000	10
	1150000	2.65845	1150000	10
	1160000	3.77258	1160000	10
	1170000	4.43447	1170000	10
	1180000	2.49163	1180000	10
	1190000	2.88567	1190000	10
	1200000	5.38305	1200000	10
	1210000	4.89512	1210000	10
	1220000	5.09225	1220000	10
	1230000	3.31966	1230000	10
	1240000	3.11452	1240000	10
	1250000	2.27359	1250000	10
	1260000	2.9195	1260000	10
	1270000	2.12637	1270000	10
	1280000	2.09214	1280000	10
	1290000	2.92904	1290000	10
	1300000	1.88917	1300000	10
	1310000	2.06037	1310000	10
	1320000	1.13657	1320000	10
	1330000	2.22511	1330000	10
	1340000	1.7996	1340000	10
	1350000	1.76151	1350000	10
	1360000	1.62703	1360000	10
	1370000	2.23966	1370000	10
	1380000	2.27135	1380000	10
	1390000	2.50721	1390000	10
	1400000	7.78765	1400000	10
	1410000	8.16429	1410000	10
	1420000	10.2804	1420000	10
	1430000	5.78549	1430000	10
	1440000	3.97933	1440000	10
	1450000	5.16457	1450000	10
	1460000	2.08798	1460000	10
	1470000	2.19501	1470000	10
	1480000	2.06033	1480000	10
	1490000	1.46611	1490000	10
	1500000	1.75705	1500000	10
	1510000	1.99317	1510000	10
	1520000	2.11967	1520000	10
	1530000	1.88354	1530000	10
	1540000	2.59915	1540000	10
	1550000	2.62761	1550000	10
	1560000	1.90028	1560000	10
	1570000	2.50136	1570000	10
	1580000	2.74737	1580000	10
	1590000	1.47333	1590000	10
	1600000	1.43608	1600000	10
	1610000	1.45194	1610000	10
	1620000	2.50842	1620000	10
	1630000	1.79819	1630000	10
	1640000	1.44453	1640000	10
	1650000	2.67469	1650000	10
	1660000	1.77184	1660000	10
	1670000	2.19042	1670000	10
	1680000	2.15836	1680000	10
	1690000	1.82363	1690000	10
	1700000	1.81791	1700000	10
	1710000	2.94672	1710000	10
	1720000	1.68728	1720000	10
	1730000	2.19424	1730000	10
	1740000	1.65465	1740000	10
	1750000	3.02312	1750000	10
	1760000	1.25073	1760000	10
	1770000	3.73594	1770000	10
	1780000	2.50828	1780000	10
	1790000	3.05109	1790000	10
	1800000	2.19195	1800000	10
	1810000	2.20681	1810000	10
	1820000	2.6257	1820000	10
	1830000	2.12171	1830000	10
	1840000	2.39323	1840000	10
	1850000	2.75337	1850000	10
	1860000	2.60663	1860000	10
	1870000	2.51726	1870000	10
	1880000	2.41135	1880000	10
	1890000	4.39536	1890000	10
	1900000	5.94	1900000	10
	1910000	5.31579	1910000	10
	1920000	10.3903	1920000	10
	1930000	8.4877	1930000	10
	1940000	6.14625	1940000	10
	1950000	5.95177	1950000	10
	1960000	6.78232	1960000	10
	1970000	3.58619	1970000	10
	1980000	2.52805	1980000	10
	1990000	1.19315	1990000	10
	2000000	3.37899	2000000	10
	2010000	2.6234	2010000	10
	2020000	2.0259	2020000	10
	2030000	2.32026	2030000	10
	2040000	1.48091	2040000	10
	2050000	1.56178	2050000	10
	2060000	1.28433	2060000	10
	2070000	2.02173	2070000	10
	2080000	2.77618	2080000	10
	2090000	3.10678	2090000	10
	2100000	2.58698	2100000	10
	2110000	2.54582	2110000	10
	2120000	5.27323	2120000	10
	2130000	2.78862	2130000	10
	2140000	2.82813	2140000	10
	2150000	3.84107	2150000	10
	2160000	2.12493	2160000	10
	2170000	3.93502	2170000	10
	2180000	4.38461	2180000	10
	2190000	3.74671	2190000	10
	2200000	4.6061	2200000	10
	2210000	4.14884	2210000	10
	2220000	3.98503	2220000	10
	2230000	4.18492	2230000	10
	2240000	5.08227	2240000	10
	2250000	4.50333	2250000	10
	2260000	4.16366	2260000	10
	2270000	5.55516	2270000	10
	2280000	2.89114	2280000	10
	2290000	4.99721	2290000	10
	2300000	6.13906	2300000	10
	2310000	7.62626	2310000	10
	2320000	4.10519	2320000	10
	2330000	3.11698	2330000	10
	2340000	3.09133	2340000	10
	2350000	2.21617	2350000	10
	2360000	1.70072	2360000	10
	2370000	2.45938	2370000	10
	2380000	2.44014	2380000	10
	2390000	4.63719	2390000	10
	2400000	4.74816	2400000	10
	2410000	6.65134	2410000	10
	2420000	12.2083	2420000	30
	2430000	12.2776	2430000	30
	2440000	15.8735	2440000	30
	2450000	18.8602	2450000	30
	2460000	19.5446	2460000	30
	2470000	22.5452	2470000	30
	2480000	24.4096	2480000	30
	2490000	31.9954	2490000	30
	2500000	36.5753	2500000	30
	2510000	36.4923	2510000	30
	2520000	33.5185	2520000	30
	2530000	30.6163	2530000	30
	2540000	27.8082	2540000	30
	2550000	28.7556	2550000	30
	2560000	26.1203	2560000	30
	2570000	24.6718	2570000	30
	2580000	18.2848	2580000	30
	2590000	21.5407	2590000	30
	2600000	24.1795	2600000	30
	2610000	22.4707	2610000	30
	2620000	24.6064	2620000	30
	2630000	30.1615	2630000	30
	2640000	34.1987	2640000	30
	2650000	32.313	2650000	30
	2660000	32.8266	2660000	30
	2670000	33.7456	2670000	30
	2680000	31.846	2680000	30
	2690000	29.0486	2690000	30
	2700000	27.0073	2700000	30
	2710000	27.7611	2710000	30
	2720000	27.8575	2720000	30
	2730000	28.6683	2730000	30
	2740000	28.2526	2740000	30
	2750000	28.7126	2750000	30
	2760000	26.156	2760000	30
	2770000	20.5397	2770000	30
	2780000	19.6965	2780000	30
	2790000	22.1299	2790000	30
	2800000	24.807	2800000	30
	2810000	24.3186	2810000	30
	2820000	19.8408	2820000	30
	2830000	20.8457	2830000	30
	2840000	23.4757	2840000	30
	2850000	27.4004	2850000	30
	2860000	30.1869	2860000	30
	2870000	28.912	2870000	30
	2880000	24.3842	2880000	30
	2890000	23.8967	2890000	30
	2900000	22.9925	2900000	30
	2910000	24.5719	2910000	30
	2920000	21.1379	2920000	30
	2930000	18.6476	2930000	30
	2940000	17.069	2940000	30
	2950000	15.9292	2950000	30
	2960000	18.8027	2960000	30
	2970000	23.4519	2970000	30
	2980000	24.2611	2980000	30
	2990000	21.162	2990000	30
	3000000	21.2804	3000000	30
	3010000	21.1443	3010000	30
	3020000	23.0719	3020000	30
	3030000	23.7468	3030000	30
	3040000	22.4189	3040000	30
	3050000	21.1347	3050000	30
	3060000	24.583	3060000	30
	3070000	25.936	3070000	30
	3080000	23.8517	3080000	30
	3090000	24.0342	3090000	30
	3100000	24.6316	3100000	30
	3110000	23.1332	3110000	30
	3120000	25.9127	3120000	30
	3130000	28.9694	3130000	30
	3140000	31.7873	3140000	30
	3150000	29.1944	3150000	30
	3160000	27.8211	3160000	30
	3170000	27.4821	3170000	30
	3180000	28.6525	3180000	30
	3190000	29.605	3190000	30
	3200000	28.2412	3200000	30
	3210000	26.1953	3210000	30
	3220000	23.7717	3220000	30
	3230000	25.8485	3230000	30
	3240000	24.6643	3240000	30
	3250000	24.2849	3250000	30
	3260000	21.9248	3260000	30
	3270000	25.272	3270000	30
	3280000	26.5017	3280000	30
	3290000	24.7652	3290000	30
	3300000	27.6495	3300000	30
	3310000	29.7769	3310000	30
	3320000	28.6108	3320000	30
	3330000	26.1638	3330000	30
	3340000	26.5837	3340000	30
	3350000	27.741	3350000	30
	3360000	26.8128	3360000	30
	3370000	25.5017	3370000	30
	3380000	22.6209	3380000	30
	3390000	19.1995	3390000	30
	3400000	16.786	3400000	30
	3410000	17.9937	3410000	30
	3420000	17.0274	3420000	30
	3430000	17.4192	3430000	30
	3440000	17.8237	3440000	30
	3450000	17.3182	3450000	30
	3460000	15.2839	3460000	30
	3470000	14.345	3470000	30
	3480000	17.2381	3480000	30
	3490000	16.8806	3490000	30
	3500000	15.7387	3500000	30
	3510000	18.7075	3510000	30
	3520000	21.7739	3520000	30
	3530000	22.0175	3530000	30
	3540000	23.2257	3540000	30
	3550000	24.2248	3550000	30
	3560000	22.0349	3560000	30
	3570000	20.7197	3570000	30
	3580000	15.6791	3580000	30
	3590000	12.5386	3590000	30
	3600000	12.2613	3600000	30
	3610000	13.1944	3610000	30
	3620000	8.62691	3620000	30
	3630000	7.37345	3630000	30
	3640000	7.93458	3640000	30
	3650000	6.24487	3650000	30
	3660000	11.6997	3660000	30
	3670000	15.1068	3670000	30
	3680000	15.7293	3680000	30
	3690000	16.187	3690000	30
	3700000	16.2501	3700000	30
	3710000	21.4913	3710000	30
	3720000	24.3602	3720000	30
	3730000	28.4544	3730000	30
	3740000	24.7167	3740000	30
	3750000	24.1569	3750000	30
	3760000	27.7619	3760000	30
	3770000	28.1794	3770000	30
	3780000	27.3309	3780000	30
	3790000	27.2891	3790000	30
	3800000	23.8435	3800000	30
	3810000	17.954	3810000	30
	3820000	20.0103	3820000	30
	3830000	18.6634	3830000	30
	3840000	18.7341	3840000	30
	3850000	17.921	3850000	30
	3860000	15.7688	3860000	30
	3870000	15.7548	3870000	30
	3880000	19.7356	3880000	30
	3890000	19.7477	3890000	30
	3900000	20.0154	3900000	30
	3910000	20.194	3910000	30
	3920000	23.0433	3920000	30
	3930000	26.7637	3930000	30
	3940000	29.6999	3940000	30
	3950000	29.0485	3950000	30
	3960000	27.8189	3960000	30
	3970000	28.1297	3970000	30
	3980000	30.0854	3980000	30
	3990000	31.0585	3990000	30
	4000000	28.5702	4000000	30
	4010000	29.3521	4010000	30
	4020000	30.9178	4020000	30
	4030000	29.0658	4030000	30
	4040000	31.5119	4040000	30
	4050000	30.6225	4050000	30
	4060000	27.5222	4060000	30
	4070000	27.5903	4070000	30
	4080000	25.9909	4080000	30
	4090000	26.6847	4090000	30
	4100000	24.3478	4100000	30
	4110000	26.4627	4110000	30
	4120000	28.6297	4120000	30
	4130000	27.0869	4130000	30
	4140000	27.2527	4140000	30
	4150000	27.2311	4150000	30
	4160000	25.4035	4160000	30
	4170000	27.0209	4170000	30
	4180000	31.0549	4180000	30
	4190000	32.9036	4190000	30
	4200000	33.1295	4200000	30
	4210000	33.3114	4210000	30
	4220000	34.7163	4220000	30
	4230000	35.747	4230000	30
	4240000	34.8685	4240000	30
	4250000	38.0598	4250000	30
	4260000	36.2776	4260000	30
	4270000	36.6087	4270000	30
	4280000	34.4706	4280000	30
	4290000	35.9202	4290000	30
	4300000	34.5799	4300000	30
	4310000	31.7783	4310000	30
	4320000	31.6226	4320000	30
	4330000	27.8334	4330000	30
	4340000	32.3951	4340000	30
	4350000	32.8716	4350000	30
	4360000	30.0984	4360000	30
	4370000	28.7287	4370000	30
	4380000	26.9678	4380000	30
	4390000	26.6436	4390000	30
	4400000	23.5174	4400000	30
	4410000	26.3418	4410000	30
	4420000	28.4685	4420000	30
	4430000	28.6343	4430000	30
	4440000	27.9522	4440000	30
	4450000	29.5299	4450000	30
	4460000	29.4818	4460000	30
	4470000	28.9165	4470000	30
	4480000	28.3658	4480000	30
	4490000	29.2398	4490000	30
	4500000	26.1184	4500000	30
	4510000	24.1464	4510000	30
	4520000	26.956	4520000	30
	4530000	25.7611	4530000	30
	4540000	25.964	4540000	30
	4550000	25.5125	4550000	30
	4560000	23.4702	4560000	30
	4570000	20.9651	4570000	30
	4580000	20.2833	4580000	30
	4590000	20.5204	4590000	30
	4600000	21.9705	4600000	30
	4610000	22.6792	4610000	30
	4620000	25.9555	4620000	30
	4630000	22.3638	4630000	30
	4640000	21.2361	4640000	30
	4650000	21.5285	4650000	30
	4660000	20.1247	4660000	30
	4670000	19.4286	4670000	30
	4680000	19.0639	4680000	30
	4690000	19.5961	4690000	30
	4700000	17.5166	4700000	30
	4710000	15.6264	4710000	30
	4720000	18.0799	4720000	30
	4730000	15.2741	4730000	30
	4740000	16.8714	4740000	30
	4750000	20.9354	4750000	30
	4760000	24.4733	4760000	30
	4770000	25.7422	4770000	30
	4780000	28.571	4780000	30
	4790000	28.2502	4790000	30
	4800000	27.0422	4800000	30
	4810000	27.547	4810000	30
	4820000	32.1245	4820000	30
	4830000	32.8834	4830000	30
	4840000	30.8136	4840000	30
	4850000	32.7098	4850000	30
	4860000	38.0215	4860000	30
	4870000	35.0438	4870000	30
	4880000	35.9942	4880000	30
	4890000	33.6725	4890000	30
	4900000	33.0902	4900000	30
	4910000	32.978	4910000	30
	4920000	33.7272	4920000	30
	4930000	32.8447	4930000	30
	4940000	33.8949	4940000	30
	4950000	32.4339	4950000	30
	4960000	29.4128	4960000	30
	4970000	28.6292	4970000	30
	4980000	26.5112	4980000	30
	4990000	23.9615	4990000	30
	5000000	26.497	5000000	30
	5010000	27.5809	5010000	30
	5020000	25.8201	5020000	30
	5030000	27.655	5030000	30
	5040000	27.807	5040000	30
	5050000	27.1381	5050000	30
	5060000	27.7468	5060000	30
	5070000	27.1847	5070000	30
	5080000	27.3615	5080000	30
	5090000	27.298	5090000	30
	5100000	27.2758	5100000	30
	5110000	27.0067	5110000	30
	5120000	26.1186	5120000	30
	5130000	27.6006	5130000	30
	5140000	28.4718	5140000	30
	5150000	29.2439	5150000	30
	5160000	32.7656	5160000	30
	5170000	32.7896	5170000	30
	5180000	32.6981	5180000	30
	5190000	28.9919	5190000	30
	5200000	30.0505	5200000	30
	5210000	33.5578	5210000	30
	5220000	36.7647	5220000	30
	5230000	31.8267	5230000	30
	5240000	27.1249	5240000	30
	5250000	28.1003	5250000	30
	5260000	27.0653	5260000	30
	5270000	22.8074	5270000	30
	5280000	21.6039	5280000	30
	5290000	20.2031	5290000	30
	5300000	22.9715	5300000	30
	5310000	19.63	5310000	30
	5320000	22.9796	5320000	30
	5330000	28.0258	5330000	30
	5340000	29.0508	5340000	30
	5350000	26.1955	5350000	30
	5360000	22.2477	5360000	30
	5370000	21.3934	5370000	30
	5380000	23.6906	5380000	30
	5390000	23.4589	5390000	30
	5400000	22.3802	5400000	30
	5410000	23.1999	5410000	30
	5420000	22.3553	5420000	30
	5430000	17.5174	5430000	30
	5440000	19.5282	5440000	30
	5450000	20.386	5450000	30
	5460000	18.0734	5460000	30
	5470000	15.4454	5470000	30
	5480000	16.4803	5480000	30
	5490000	18.2009	5490000	30
	5500000	21.5561	5500000	30
	5510000	15.6233	5510000	30
	5520000	12.2375	5520000	30
	5530000	12.9754	5530000	30
	5540000	14.8275	5540000	30
	5550000	17.9546	5550000	30
	5560000	18.9997	5560000	30
	5570000	20.7782	5570000	30
	5580000	23.3481	5580000	30
	5590000	21.9545	5590000	30
	5600000	20.9523	5600000	30
	5610000	22.6081	5610000	30
	5620000	24.0891	5620000	30
	5630000	23.9009	5630000	30
	5640000	23.0062	5640000	30
	5650000	21.3201	5650000	30
	5660000	20.0824	5660000	30
	5670000	25.056	5670000	30
	5680000	26.1426	5680000	30
	5690000	25.6665	5690000	30
	5700000	23.724	5700000	30
	5710000	25.4156	5710000	30
	5720000	22.6889	5720000	30
	5730000	23.3866	5730000	30
	5740000	26.8899	5740000	30
	5750000	26.4433	5750000	30
	5760000	26.145	5760000	30
	5770000	23.3639	5770000	30
	5780000	21.0719	5780000	30
	5790000	26.3758	5790000	30
	5800000	29.1258	5800000	30
	5810000	30.8143	5810000	30
	5820000	30.3424	5820000	30
	5830000	32.4003	5830000	30
	5840000	31.145	5840000	30
	5850000	29.0885	5850000	30
	5860000	26.0248	5860000	30
	5870000	26.2213	5870000	30
	5880000	27.2411	5880000	30
	5890000	27.9471	5890000	30
	5900000	27.1031	5900000	30
	5910000	25.8175	5910000	30
	5920000	25.0285	5920000	30
	5930000	25.1744	5930000	30
	5940000	25.9897	5940000	30
	5950000	23.6939	5950000	30
	5960000	19.4867	5960000	30
	5970000	18.3294	5970000	30
	5980000	18.8333	5980000	30
	5990000	14.4316	5990000	30
	6000000	12.5749	6000000	30
	6010000	14.4057	6010000	30
	6020000	16.7079	6020000	30
	6030000	18.2497	6030000	30
	6040000	22.0534	6040000	30
	6050000	19.1435	6050000	30
	6060000	21.2679	6060000	30
	6070000	25.3174	6070000	30
	6080000	25.4704	6080000	30
	6090000	23.1276	6090000	30
	6100000	24.0212	6100000	30
	6110000	20.5138	6110000	30
	6120000	22.0184	6120000	30
	6130000	22.8016	6130000	30
	6140000	23.0293	6140000	30
	6150000	22.0128	6150000	30
	6160000	24.4892	6160000	30
	6170000	27.5195	6170000	30
	6180000	24.0219	6180000	30
	6190000	25.1087	6190000	30
	6200000	23.7685	6200000	30
	6210000	22.6878	6210000	30
	6220000	21.1946	6220000	30
	6230000	18.9274	6230000	30
	6240000	18.3981	6240000	30
	6250000	19.7442	6250000	30
	6260000	21.8197	6260000	30
	6270000	26.071	6270000	30
	6280000	29.8354	6280000	30
	6290000	32.7517	6290000	30
	6300000	33.785	6300000	30
	6310000	32.6575	6310000	30
	6320000	36.1621	6320000	30
	6330000	36.9098	6330000	30
	6340000	35.1346	6340000	30
	6350000	37.3331	6350000	30
	6360000	31.7348	6360000	30
	6370000	26.05	6370000	30
	6380000	24.0054	6380000	30
	6390000	21.2558	6390000	30
	6400000	20.2943	6400000	30
	6410000	12.7275	6410000	30
	6420000	10.8904	6420000	30
	6430000	9.12703	6430000	30
	6440000	6.37202	6440000	30
	6450000	2.91604	6450000	10
	6460000	2.66027	6460000	10
	6470000	1.17009	6470000	10
	6480000	2.9296	6480000	10
	6490000	2.65626	6490000	10
	6500000	5.09018	6500000	10
	6510000	2.99095	6510000	10
	6520000	2.71367	6520000	10
	6530000	4.36439	6530000	10
	6540000	3.3453	6540000	10
	6550000	3.63021	6550000	10
	6560000	3.05058	6560000	10
	6570000	8.58108	6570000	10
	6580000	5.46281	6580000	10
	6590000	5.98505	6590000	10
	6600000	2.34952	6600000	10
	6610000	4.55104	6610000	10
	6620000	3.70117	6620000	10
	6630000	5.52812	6630000	10
	6640000	4.40099	6640000	10
	6650000	6.79591	6650000	10
	6660000	4.6185	6660000	10
	6670000	1.86676	6670000	10
	6680000	2.08552	6680000	10
	6690000	4.36954	6690000	10
	6700000	2.49422	6700000	10
	6710000	2.26556	6710000	10
	6720000	4.58235	6720000	10
	6730000	4.73381	6730000	10
	6740000	2.92873	6740000	10
	6750000	4.28273	6750000	10
	6760000	2.49341	6760000	10
	6770000	3.0954	6770000	10
	6780000	3.50216	6780000	10
	6790000	3.02613	6790000	10
	6800000	2.41456	6800000	10
	6810000	3.3023	6810000	10
	6820000	2.58335	6820000	10
	6830000	2.48067	6830000	10
	6840000	2.52075	6840000	10
	6850000	2.23699	6850000	10
	6860000	3.95895	6860000	10
	6870000	5.03388	6870000	10
	6880000	5.16946	6880000	10
	6890000	5.49516	6890000	10
	6900000	5.84807	6900000	10
	6910000	7.09146	6910000	10
	6920000	6.15741	6920000	10
	6930000	8.31182	6930000	10
	6940000	7.00198	6940000	10
	6950000	4.98328	6950000	10
	6960000	3.24639	6960000	10
	6970000	4.11736	6970000	10
	6980000	3.64411	6980000	10
	6990000	4.91083	6990000	10
	7000000	6.14221	7000000	10
	7010000	5.40816	7010000	10
	7020000	1.90021	7020000	10
	7030000	3.88157	7030000	10
	7040000	5.92407	7040000	10
	7050000	4.63873	7050000	10
	7060000	3.42785	7060000	10
	7070000	5.40547	7070000	10
	7080000	4.58094	7080000	10
	7090000	4.93529	7090000	10
	7100000	7.56689	7100000	10
	7110000	9.33848	7110000	10
	7120000	4.73082	7120000	10
	7130000	7.43505	7130000	30
	7140000	10.7091	7140000	30
	7150000	11.7932	7150000	30
	7160000	18.2207	7160000	30
	7170000	20.255	7170000	30
	7180000	19.0792	7180000	30
	7190000	16.8506	7190000	30
	7200000	16.9519	7200000	30
	7210000	21.0332	7210000	30
	7220000	18.5007	7220000	30
	7230000	11.8545	7230000	30
	7240000	8.90637	7240000	30
	7250000	9.57571	7250000	30
	7260000	17.6513	7260000	30
	7270000	21.8846	7270000	30
	7280000	20.5275	7280000	30
	7290000	19.6509	7290000	30
	7300000	21.9659	7300000	30
	7310000	21.498	7310000	30
	7320000	26.0743	7320000	30
	7330000	28.3544	7330000	30
	7340000	25.0217	7340000	30
	7350000	22.7429	7350000	30
	7360000	26.6682	7360000	30
	7370000	28.6241	7370000	30
	7380000	32.0312	7380000	30
	7390000	33.7715	7390000	30
	7400000	31.476	7400000	30
	7410000	31.0262	7410000	30
	7420000	33.3583	7420000	30
	7430000	30.8184	7430000	30
	7440000	33.6529	7440000	30
	7450000	36.0586	7450000	30
	7460000	35.1799	7460000	30
	7470000	34.9138	7470000	30
	7480000	33.8646	7480000	30
	7490000	34.5942	7490000	30
	7500000	34.4967	7500000	30
	7510000	32.6618	7510000	30
	7520000	33.4499	7520000	30
	7530000	27.6108	7530000	30
	7540000	28.8626	7540000	30
	7550000	30.0918	7550000	30
	7560000	27.2275	7560000	30
	7570000	28.4392	7570000	30
	7580000	28.6276	7580000	30
	7590000	31.1165	7590000	30
	7600000	32.3726	7600000	30
	7610000	34.6046	7610000	30
	7620000	32.7602	7620000	30
	7630000	29.546	7630000	30
	7640000	27.0286	7640000	30
	7650000	29.3031	7650000	30
	7660000	29.733	7660000	30
	7670000	24.5064	7670000	30
	7680000	23.3462	7680000	30
	7690000	21.3758	7690000	30
	7700000	18.9097	7700000	30
	7710000	18.1961	7710000	30
	7720000	17.9267	7720000	30
	7730000	19.1371	7730000	30
	7740000	20.2354	7740000	30
	7750000	20.2324	7750000	30
	7760000	20.856	7760000	30
	7770000	21.2675	7770000	30
	7780000	23.732	7780000	30
	7790000	24.6178	7790000	30
	7800000	24.0454	7800000	30
	7810000	22.2697	7810000	30
	7820000	24.3649	7820000	30
	7830000	24.4001	7830000	30
	7840000	26.1461	7840000	30
	7850000	26.8921	7850000	30
	7860000	27.7433	7860000	30
	7870000	29.9237	7870000	30
	7880000	28.8784	7880000	30
	7890000	30.6661	7890000	30
	7900000	32.2245	7900000	30
	7910000	35.1196	7910000	30
	7920000	31.9654	7920000	30
	7930000	31.4348	7930000	30
	7940000	30.5625	7940000	30
	7950000	29.283	7950000	30
	7960000	30.2574	7960000	30
	7970000	28.8981	7970000	30
	7980000	25.3173	7980000	30
	7990000	25.0188	7990000	30
	8000000	24.2726	8000000	30
	8010000	23.7702	8010000	30
	8020000	27.4866	8020000	30
	8030000	27.2841	8030000	30
	8040000	28.2276	8040000	30
	8050000	29.1338	8050000	30
	8060000	31.9053	8060000	30
	8070000	30.824	8070000	30
	8080000	28.6302	8080000	30
	8090000	28.2502	8090000	30
	8100000	27.2237	8100000	30
	8110000	25.2534	8110000	30
	8120000	26.911	8120000	30
	8130000	27.1942	8130000	30
	8140000	26.7808	8140000	30
	8150000	29.0071	8150000	30
	8160000	29.8591	8160000	30
	8170000	29.2937	8170000	30
	8180000	28.0209	8180000	30
	8190000	26.6103	8190000	30
	8200000	25.31	8200000	30
	8210000	20.2066	8210000	30
	8220000	18.4231	8220000	30
	8230000	17.5872	8230000	30
	8240000	14.2943	8240000	30
	8250000	14.3583	8250000	30
	8260000	13.5407	8260000	30
	8270000	10.6167	8270000	30
	8280000	10.2902	8280000	30
	8290000	13.1744	8290000	30
	8300000	13.0615	8300000	30
	8310000	11.6244	8310000	30
	8320000	13.0651	8320000	30
	8330000	11.8775	8330000	30
	8340000	11.9797	8340000	30
	8350000	9.89857	8350000	30
	8360000	10.848	8360000	30
	8370000	12.3762	8370000	30
	8380000	14.2073	8380000	30
	8390000	14.9077	8390000	30
	8400000	18.3932	8400000	30
	8410000	18.1592	8410000	30
	8420000	19.6455	8420000	30
	8430000	27.3019	8430000	30
	8440000	24.3198	8440000	30
	8450000	22.3928	8450000	30
	8460000	22.8794	8460000	30
	8470000	23.9042	8470000	30
	8480000	23.2708	8480000	30
	8490000	22.7814	8490000	30
	8500000	19.2754	8500000	30
	8510000	18.1227	8510000	30
	8520000	15.7499	8520000	30
	8530000	18.1007	8530000	30
	8540000	16.53	8540000	30
	8550000	15.6544	8550000	30
	8560000	13.6323	8560000	30
	8570000	15.8099	8570000	30
	8580000	18.2316	8580000	30
	8590000	22.0845	8590000	30
	8600000	23.7109	8600000	30
	8610000	23.7239	8610000	30
	8620000	25.569	8620000	30
	8630000	26.0137	8630000	30
	8640000	28.0831	8640000	30
	8650000	30.9393	8650000	30
	8660000	29.5077	8660000	30
	8670000	30.5164	8670000	30
	8680000	31.3578	8680000	30
	8690000	26.5252	8690000	30
	8700000	28.1468	8700000	30
	8710000	27.9999	8710000	30
	8720000	25.3824	8720000	30
	8730000	20.2482	8730000	30
	8740000	14.6033	8740000	30
	8750000	16.941	8750000	30
	8760000	16.257	8760000	30
	8770000	16.0726	8770000	30
	8780000	17.8932	8780000	30
	8790000	20.0266	8790000	30
	8800000	20.7334	8800000	30
	8810000	25.0638	8810000	30
	8820000	18.6955	8820000	30
	8830000	14.255	8830000	30
	8840000	8.94116	8840000	30
	8850000	7.48568	8850000	30
	8860000	4.69882	8860000	10
	8870000	6.31671	8870000	10
	8880000	10.907	8880000	30
	8890000	16.9477	8890000	30
	8900000	21.0888	8900000	30
	8910000	25.5473	8910000	30
	8920000	30.3341	8920000	30
	8930000	32.9893	8930000	30
	8940000	36.2195	8940000	30
	8950000	34.5558	8950000	30
	8960000	32.1633	8960000	30
	8970000	25.9436	8970000	30
	8980000	25.6181	8980000	30
	8990000	25.8398	8990000	30
	9000000	23.7822	9000000	30
	9010000	24.976	9010000	30
	9020000	21.9802	9020000	30
	9030000	21.1111	9030000	30
	9040000	21.583	9040000	30
	9050000	19.2289	9050000	30
	9060000	16.9928	9060000	30
	9070000	19.5267	9070000	30
	9080000	18.1069	9080000	30
	9090000	18.7646	9090000	30
	9100000	19.2859	9100000	30
	9110000	22.255	9110000	30
	9120000	26.6613	9120000	30
	9130000	24.1045	9130000	30
	9140000	20.7213	9140000	30
	9150000	17.0949	9150000	30
	9160000	14.9139	9160000	30
	9170000	8.82373	9170000	30
	9180000	8.49469	9180000	30
	9190000	9.04432	9190000	30
	9200000	11.1604	9200000	30
	9210000	12.0829	9210000	30
	9220000	9.91961	9220000	30
	9230000	4.73996	9230000	30
	9240000	3.45471	9240000	10
	9250000	3.24116	9250000	10
	9260000	2.93259	9260000	10
	9270000	2.52327	9270000	10
	9280000	1.81836	9280000	10
	9290000	3.24387	9290000	10
	9300000	3.41641	9300000	10
	9310000	4.22106	9310000	10
	9320000	3.91668	9320000	10
	9330000	3.89477	9330000	10
	9340000	4.15171	9340000	10
	9350000	5.377	9350000	10
	9360000	3.57219	9360000	10
	9370000	3.62237	9370000	10
	9380000	4.5323	9380000	10
	9390000	3.49728	9390000	10
	9400000	3.7213	9400000	10
	9410000	3.86974	9410000	10
	9420000	2.5561	9420000	10
	9430000	3.24257	9430000	10
	9440000	1.90941	9440000	10
	9450000	1.48186	9450000	10
	9460000	2.47302	9460000	10
	9470000	1.76713	9470000	10
	9480000	1.2535	9480000	10
	9490000	2.24743	9490000	10
	9500000	1.73954	9500000	10
	9510000	2.40608	9510000	10
	9520000	3.31498	9520000	10
	9530000	1.84451	9530000	10
	9540000	1.87395	9540000	10
	9550000	2.41069	9550000	10
	9560000	2.88256	9560000	10
	9570000	2.27186	9570000	10
	9580000	3.30507	9580000	10
	9590000	2.35441	9590000	10
	9600000	3.03057	9600000	10
	9610000	2.15279	9610000	10
	9620000	2.33588	9620000	10
	9630000	3.34086	9630000	10
	9640000	3.49473	9640000	10
	9650000	3.96037	9650000	10
	9660000	4.13296	9660000	10
	9670000	3.66802	9670000	10
	9680000	3.57796	9680000	10
	9690000	3.56123	9690000	10
	9700000	3.09653	9700000	10
	9710000	5.26639	9710000	10
	9720000	4.79564	9720000	10
	9730000	4.03228	9730000	10
	9740000	5.40375	9740000	10
	9750000	2.73386	9750000	10
	9760000	4.01237	9760000	10
	9770000	3.1216	9770000	10
	9780000	5.85629	9780000	10
	9790000	3.54413	9790000	10
	9800000	2.83594	9800000	10
	9810000	2.66748	9810000	10
	9820000	3.52656	9820000	10
	9830000	3.17472	9830000	10
	9840000	3.98967	9840000	10
	9850000	3.10501	9850000	10
	9860000	3.44805	9860000	10
	9870000	3.59897	9870000	10
	9880000	3.46372	9880000	10
	9890000	3.35656	9890000	10
	9900000	3.65565	9900000	10
	9910000	3.58576	9910000	10
	9920000	3.44597	9920000	10
	9930000	4.7837	9930000	10
	9940000	5.24629	9940000	10
	9950000	3.59879	9950000	10
	9960000	4.99512	9960000	10
	9970000	2.70441	9970000	10
	9980000	6.41661	9980000	10
	9990000	4.10162	9990000	10
	10000000	2.7579	10000000	10
	10010000	1.6109	10010000	10
	10020000	1.8099	10020000	10
	10030000	2.88414	10030000	10
	10040000	2.20175	10040000	10
	10050000	2.30287	10050000	10
	10060000	2.91603	10060000	10
	10070000	1.77522	10070000	10
	10080000	2.0268	10080000	10
	10090000	3.98421	10090000	10
	10100000	4.3186	10100000	10
	10110000	4.44753	10110000	10
	10120000	3.34689	10120000	10
	10130000	3.95033	10130000	10
	10140000	3.32962	10140000	10
	10150000	3.21452	10150000	10
	10160000	4.31724	10160000	10
	10170000	2.23798	10170000	10
	10180000	2.90476	10180000	10
	10190000	2.24005	10190000	10
	10200000	4.42396	10200000	10
	10210000	4.31176	10210000	10
	10220000	4.25693	10220000	10
	10230000	5.06542	10230000	10
	10240000	5.70704	10240000	10
	10250000	4.9634	10250000	10
	10260000	3.5343	10260000	10
	10270000	3.55909	10270000	10
	10280000	4.03838	10280000	10
	10290000	4.39341	10290000	10
	10300000	4.02577	10300000	10
	10310000	3.58543	10310000	10
	10320000	3.38253	10320000	10
	10330000	2.98177	10330000	10
	10340000	2.40234	10340000	10
	10350000	7.39479	10350000	10
	10360000	9.16515	10360000	10
	10370000	9.21987	10370000	10
	10380000	8.87897	10380000	30
	10390000	10.1957	10390000	30
	10400000	13.6854	10400000	30
	10410000	17.157	10410000	30
	10420000	19.0532	10420000	30
	10430000	21.6049	10430000	30
	10440000	25.9197	10440000	30
	10450000	23.5423	10450000	30
	10460000	18.9544	10460000	30
	10470000	17.3412	10470000	30
	10480000	14.1828	10480000	30
	10490000	12.6944	10490000	30
	10500000	12.3342	10500000	30
	10510000	13.2888	10510000	30
	10520000	13.5874	10520000	30
	10530000	14.876	10530000	30
	10540000	17.4112	10540000	30
	10550000	19.611	10550000	30
	10560000	26.1709	10560000	30
	10570000	25.6738	10570000	30
	10580000	25.1355	10580000	30
	10590000	22.8597	10590000	30
	10600000	19.1497	10600000	30
	10610000	19.2239	10610000	30
	10620000	20.0025	10620000	30
	10630000	21.2794	10630000	30
	10640000	20.7715	10640000	30
	10650000	24.498	10650000	30
	10660000	24.2	10660000	30
	10670000	25.5908	10670000	30
	10680000	25.3307	10680000	30
	10690000	27.8726	10690000	30
	10700000	30.9358	10700000	30
	10710000	31.075	10710000	30
	10720000	31.3375	10720000	30
	10730000	29.9234	10730000	30
	10740000	30.4946	10740000	30
	10750000	28.8882	10750000	30
	10760000	24.6134	10760000	30
	10770000	30.0062	10770000	30
	10780000	32.035	10780000	30
	10790000	31.5433	10790000	30
	10800000	26.378	10800000	30
	10810000	28.5606	10810000	30
	10820000	30.0986	10820000	30
	10830000	32.0377	10830000	30
	10840000	33.5345	10840000	30
	10850000	33.9313	10850000	30
	10860000	33.845	10860000	30
	10870000	32.5019	10870000	30
	10880000	30.4325	10880000	30
	10890000	30.3704	10890000	30
	10900000	30.3861	10900000	30
	10910000	27.5668	10910000	30
	10920000	27.3642	10920000	30
	10930000	24.8727	10930000	30
	10940000	24.258	10940000	30
	10950000	21.9729	10950000	30
	10960000	19.5762	10960000	30
	10970000	17.2683	10970000	30
	10980000	16.4238	10980000	30
	10990000	16.8841	10990000	30
	11000000	18.1343	11000000	30
	11010000	22.1994	11010000	30
	11020000	24.563	11020000	30
	11030000	25.7357	11030000	30
	11040000	24.7071	11040000	30
	11050000	20.1198	11050000	30
	11060000	18.6657	11060000	30
	11070000	22.1001	11070000	30
	11080000	23.8295	11080000	30
	11090000	26.0218	11090000	30
	11100000	23.0969	11100000	30
	11110000	22.8167	11110000	30
	11120000	23.1462	11120000	30
	11130000	25.6245	11130000	30
	11140000	27.1987	11140000	30
	11150000	27.1985	11150000	30
	11160000	32.0592	11160000	30
	11170000	35.6458	11170000	30
	11180000	36.701	11180000	30
	11190000	35.5889	11190000	30
	11200000	31.6052	11200000	30
	11210000	27.3282	11210000	30
	11220000	26.1077	11220000	30
	11230000	27.3507	11230000	30
	11240000	25.0771	11240000	30
	11250000	21.7842	11250000	30
	11260000	20.4936	11260000	30
	11270000	18.45	11270000	30
	11280000	16.2425	11280000	30
	11290000	16.7826	11290000	30
	11300000	15.4889	11300000	30
	11310000	15.5316	11310000	30
	11320000	14.2678	11320000	30
	11330000	13.9244	11330000	30
	11340000	15.1929	11340000	30
	11350000	15.4329	11350000	30
	11360000	16.5995	11360000	30
	11370000	17.2194	11370000	30
	11380000	18.4311	11380000	30
	11390000	19.4496	11390000	30
	11400000	21.7397	11400000	30
	11410000	19.4013	11410000	30
	11420000	17.5689	11420000	30
	11430000	16.0007	11430000	30
	11440000	16.4081	11440000	30
	11450000	15.6709	11450000	30
	11460000	12.2453	11460000	30
	11470000	10.6351	11470000	30
	11480000	11.7042	11480000	30
	11490000	9.56525	11490000	30
	11500000	11.931	11500000	30
	11510000	10.9798	11510000	30
	11520000	10.2361	11520000	30
	11530000	14.1935	11530000	30
	11540000	16.2255	11540000	30
	11550000	16.6046	11550000	30
	11560000	18.1589	11560000	30
	11570000	20.5599	11570000	30
	11580000	24.1058	11580000	30
	11590000	23.414	11590000	30
	11600000	21.4204	11600000	30
	11610000	19.9005	11610000	30
	11620000	21.3776	11620000	30
	11630000	22.4943	11630000	30
	11640000	20.8848	11640000	30
	11650000	21.7601	11650000	30
	11660000	25.7048	11660000	30
	11670000	23.7735	11670000	30
	11680000	23.9112	11680000	30
	11690000	25.417	11690000	30
	11700000	23.9942	11700000	30
	11710000	24.9463	11710000	30
	11720000	26.5345	11720000	30
	11730000	28.8877	11730000	30
	11740000	29.4823	11740000	30
	11750000	30.9096	11750000	30
	11760000	31.5346	11760000	30
	11770000	30.0214	11770000	30
	11780000	27.2242	11780000	30
	11790000	25.8516	11790000	30
	11800000	31.2973	11800000	30
	11810000	31.0592	11810000	30
	11820000	33.6744	11820000	30
	11830000	33.6685	11830000	30
	11840000	30.1897	11840000	30
	11850000	26.5298	11850000	30
	11860000	28.6553	11860000	30
	11870000	27.3496	11870000	30
	11880000	25.6658	11880000	30
	11890000	27.3083	11890000	30
	11900000	26.6124	11900000	30
	11910000	26.1587	11910000	30
	11920000	24.0506	11920000	30
	11930000	24.4693	11930000	30
	11940000	26.7691	11940000	30
	11950000	25.2898	11950000	30
	11960000	24.1161	11960000	30
	11970000	24.7726	11970000	30
	11980000	25.7753	11980000	30
	11990000	26.0363	11990000	30
	12000000	25.5229	12000000	30
	12010000	25.0241	12010000	30
	12020000	22.7709	12020000	30
	12030000	25.2448	12030000	30
	12040000	25.9652	12040000	30
	12050000	24.413	12050000	30
	12060000	23.781	12060000	30
	12070000	22.3484	12070000	30
	12080000	23.9944	12080000	30
	12090000	27.8867	12090000	30
	12100000	30.1953	12100000	30
	12110000	32.1228	12110000	30
	12120000	35.3314	12120000	30
	12130000	34.4643	12130000	30
	12140000	32.1522	12140000	30
	12150000	29.7759	12150000	30
	12160000	30.3228	12160000	30
	12170000	29.3663	12170000	30
	12180000	28.6259	12180000	30
	12190000	26.9365	12190000	30
	12200000	27.1469	12200000	30
	12210000	28.4403	12210000	30
	12220000	28.816	12220000	30
	12230000	27.8455	12230000	30
	12240000	28.7003	12240000	30
	12250000	26.6542	12250000	30
	12260000	25.8728	12260000	30
	12270000	25.2495	12270000	30
	12280000	25.1356	12280000	30
	12290000	24.9661	12290000	30
	12300000	25.6313	12300000	30
	12310000	25.0875	12310000	30
	12320000	25.8619	12320000	30
	12330000	25.2622	12330000	30
	12340000	25.2876	12340000	30
	12350000	25.5074	12350000	30
	12360000	25.742	12360000	30
	12370000	23.564	12370000	30
	12380000	22.5944	12380000	30
	12390000	25.3274	12390000	30
	12400000	25.0934	12400000	30
	12410000	22.5663	12410000	30
	12420000	21.302	12420000	30
	12430000	25.8338	12430000	30
	12440000	26.1628	12440000	30
	12450000	29.8725	12450000	30
	12460000	29.9627	12460000	30
	12470000	34.1814	12470000	30
	12480000	33.6796	12480000	30
	12490000	35.1645	12490000	30
	12500000	34.26	12500000	30
	12510000	30.0353	12510000	30
	12520000	28.1966	12520000	30
	12530000	26.084	12530000	30
	12540000	24.9221	12540000	30
	12550000	23.4741	12550000	30
	12560000	19.3373	12560000	30
	12570000	19.7746	12570000	30
	12580000	17.5757	12580000	30
	12590000	15.4156	12590000	30
	12600000	15.6768	12600000	30
	12610000	14.7953	12610000	30
	12620000	12.964	12620000	30
	12630000	15.2556	12630000	30
	12640000	17.0763	12640000	30
	12650000	20.1769	12650000	30
	12660000	18.2109	12660000	30
	12670000	17.2584	12670000	30
	12680000	20.4826	12680000	30
	12690000	23.8107	12690000	30
	12700000	21.0752	12700000	30
	12710000	21.647	12710000	30
	12720000	23.2817	12720000	30
	12730000	20.6941	12730000	30
	12740000	18.0229	12740000	30
	12750000	21.033	12750000	30
	12760000	21.1186	12760000	30
	12770000	21.5705	12770000	30
	12780000	22.4533	12780000	30
	12790000	22.9841	12790000	30
	12800000	25.0258	12800000	30
	12810000	28.7286	12810000	30
	12820000	32.6704	12820000	30
	12830000	31.8528	12830000	30
	12840000	26.0848	12840000	30
	12850000	20.27	12850000	30
	12860000	20.25	12860000	30
	12870000	26.4356	12870000	30
	12880000	24.1254	12880000	30
	12890000	23.3955	12890000	30
	12900000	17.98	12900000	30
	12910000	16.9987	12910000	30
	12920000	16.2839	12920000	30
	12930000	16.9298	12930000	30
	12940000	13.1652	12940000	30
	12950000	14.6023	12950000	30
	12960000	16.4976	12960000	30
	12970000	16.7352	12970000	30
	12980000	16.367	12980000	30
	12990000	19.8957	12990000	30
	13000000	13.6832	13000000	30
	13010000	11.1959	13010000	30
	13020000	12.5798	13020000	30
	13030000	14.2372	13030000	30
	13040000	14.2242	13040000	30
	13050000	13.1643	13050000	30
	13060000	11.7942	13060000	30
	13070000	7.73883	13070000	30
	13080000	8.48401	13080000	30
	13090000	10.5968	13090000	30
	13100000	12.4845	13100000	30
	13110000	10.8764	13110000	30
	13120000	10.3138	13120000	30
	13130000	11.7405	13130000	30
	13140000	12.2938	13140000	30
	13150000	16.1437	13150000	30
	13160000	20.4118	13160000	30
	13170000	20.9847	13170000	30
	13180000	23.6699	13180000	30
	13190000	19.7346	13190000	30
	13200000	20.0811	13200000	30
	13210000	19.0342	13210000	30
	13220000	15.4798	13220000	30
	13230000	12.6685	13230000	30
	13240000	16.2832	13240000	30
	13250000	19.2966	13250000	30
	13260000	19.5658	13260000	30
	13270000	22.172	13270000	30
	13280000	23.8914	13280000	30
	13290000	25.2844	13290000	30
	13300000	26.6988	13300000	30
	13310000	25.8712	13310000	30
	13320000	29.0422	13320000	30
	13330000	29.2453	13330000	30
	13340000	30.5185	13340000	30
	13350000	29.4903	13350000	30
	13360000	27.974	13360000	30
	13370000	25.8769	13370000	30
	13380000	23.501	13380000	30
	13390000	22.6966	13390000	30
	13400000	22.8521	13400000	30
	13410000	21.2719	13410000	30
	13420000	20.0483	13420000	30
	13430000	19.3165	13430000	30
	13440000	22.0762	13440000	30
	13450000	22.4563	13450000	30
	13460000	23.1474	13460000	30
	13470000	21.4045	13470000	30
	13480000	20.8711	13480000	30
	13490000	22.2021	13490000	30
	13500000	24.4421	13500000	30
	13510000	30.1073	13510000	30
	13520000	30.8678	13520000	30
	13530000	29.3685	13530000	30
	13540000	25.8611	13540000	30
	13550000	29.7981	13550000	30
	13560000	31.2459	13560000	30
	13570000	34.3074	13570000	30
	13580000	36.6794	13580000	30
	13590000	38.5751	13590000	30
	13600000	40.1102	13600000	30
	13610000	39.9282	13610000	30
	13620000	38.7659	13620000	30
	13630000	36.85	13630000	30
	13640000	35.2658	13640000	30
	13650000	33.2707	13650000	30
	13660000	32.853	13660000	30
	13670000	29.7458	13670000	30
	13680000	25.1466	13680000	30
	13690000	21.0686	13690000	30
	13700000	18.0004	13700000	30
	13710000	15.4599	13710000	30
	13720000	14.6617	13720000	30
	13730000	11.0216	13730000	30
	13740000	11.8018	13740000	30
	13750000	9.13465	13750000	30
	13760000	9.64646	13760000	30
	13770000	12.7228	13770000	30
	13780000	13.7871	13780000	30
	13790000	15.7993	13790000	30
	13800000	22.8416	13800000	30
	13810000	23.9545	13810000	30
	13820000	18.9913	13820000	30
	13830000	24.2292	13830000	30
	13840000	23.2406	13840000	30
	13850000	19.2368	13850000	30
	13860000	20.8159	13860000	30
	13870000	22.6286	13870000	30
	13880000	23.8024	13880000	30
	13890000	20.4389	13890000	30
	13900000	18.2871	13900000	30
	13910000	17.6189	13910000	30
	13920000	17.556	13920000	30
	13930000	17.3038	13930000	30
	13940000	17.503	13940000	30
	13950000	18.8308	13950000	30
	13960000	20.8232	13960000	30
	13970000	25.1184	13970000	30
	13980000	25.3798	13980000	30
	13990000	28.0937	13990000	30
	14000000	29.002	14000000	30
	14010000	33.7965	14010000	30
	14020000	33.1938	14020000	30
	14030000	33.2619	14030000	30
	14040000	29.7678	14040000	30
	14050000	27.2962	14050000	30
	14060000	27.8515	14060000	30
	14070000	29.1021	14070000	30
	14080000	29.3411	14080000	30
	14090000	28.4024	14090000	30
	14100000	27.6572	14100000	30
	14110000	26.4801	14110000	30
	14120000	26.0013	14120000	30
	14130000	26.0867	14130000	30
	14140000	25.5748	14140000	30
	14150000	22.1072	14150000	30
	14160000	22.2313	14160000	30
	14170000	21.1297	14170000	30
	14180000	17.8885	14180000	30
	14190000	12.7793	14190000	30
	14200000	15.7916	14200000	30
	14210000	17.9114	14210000	30
	14220000	21.2734	14220000	30
	14230000	22.2501	14230000	30
	14240000	25.9918	14240000	30
	14250000	23.3111	14250000	30
	14260000	25.06	14260000	30
	14270000	26.7708	14270000	30
	14280000	26.6572	14280000	30
	14290000	26.1703	14290000	30
	14300000	28.9532	14300000	30
	14310000	28.9081	14310000	30
	14320000	30.7829	14320000	30
	14330000	31.1374	14330000	30
	14340000	33.4603	14340000	30
	14350000	32.6712	14350000	30
	14360000	31.1888	14360000	30
	14370000	33.6528	14370000	30
	14380000	31.8893	14380000	30
	14390000	34.6924	14390000	30
	14400000	32.8686	14400000	30
	14410000	33.528	14410000	30
	14420000	35.124	14420000	30
	14430000	30.7543	14430000	30
	14440000	27.8889	14440000	30
	14450000	27.703	14450000	30
	14460000	28.0152	14460000	30
	14470000	30.0545	14470000	30
	14480000	29.0226	14480000	30
	14490000	27.5193	14490000	30
	14500000	24.878	14500000	30
	14510000	23.8922	14510000	30
	14520000	21.5479	14520000	30
	14530000	23.1022	14530000	30
	14540000	24.0114	14540000	30
	14550000	21.6802	14550000	30
	14560000	21.2774	14560000	30
	14570000	20.735	14570000	30
	14580000	25.3712	14580000	30
	14590000	24.0526	14590000	30
	14600000	21.6338	14600000	30
	14610000	22.4913	14610000	30
	14620000	27.9851	14620000	30
	14630000	28.8979	14630000	30
	14640000	31.4512	14640000	30
	14650000	34.1571	14650000	30
	14660000	34.5466	14660000	30
	14670000	32.218	14670000	30
	14680000	29.9666	14680000	30
	14690000	28.3586	14690000	30
	14700000	27.4333	14700000	30
	14710000	25.6466	14710000	30
	14720000	19.7833	14720000	30
	14730000	21.7824	14730000	30
	14740000	23.5782	14740000	30
	14750000	24.6305	14750000	30
	14760000	23.3745	14760000	30
	14770000	20.4613	14770000	30
	14780000	15.0174	14780000	30
	14790000	11.6231	14790000	30
	14800000	17.3719	14800000	30
	14810000	13.3802	14810000	30
	14820000	12.0849	14820000	30
	14830000	11.6427	14830000	30
	14840000	12.4939	14840000	30
	14850000	6.51035	14850000	30
	14860000	6.77717	14860000	30
	14870000	8.32802	14870000	30
	14880000	8.66242	14880000	10
	14890000	7.7809	14890000	10
	14900000	6.13457	14900000	10
	14910000	9.73263	14910000	10
	14920000	8.73567	14920000	10
	14930000	6.59664	14930000	10
	14940000	7.7304	14940000	10
	14950000	7.43483	14950000	10
	14960000	7.78187	14960000	10
	14970000	5.66151	14970000	10
	14980000	4.38098	14980000	10
	14990000	6.08422	14990000	10
	15000000	2.85753	15000000	10
	15010000	3.3821	15010000	10
	15020000	6.15698	15020000	10
	15030000	4.20857	15030000	10
	15040000	4.37483	15040000	10
	15050000	4.66007	15050000	10
	15060000	4.06609	15060000	10
	15070000	3.01522	15070000	10
	15080000	3.62136	15080000	10
	15090000	7.57941	15090000	10
	15100000	7.77499	15100000	10
	15110000	4.20084	15110000	10
	15120000	4.55742	15120000	10
	15130000	6.52765	15130000	10
	15140000	4.82861	15140000	10
	15150000	3.12478	15150000	10
	15160000	2.08138	15160000	10
	15170000	3.31424	15170000	10
	15180000	3.41736	15180000	10
	15190000	2.47936	15190000	10
	15200000	2.49722	15200000	10
	15210000	3.13762	15210000	10
	15220000	3.75745	15220000	10
	15230000	2.65995	15230000	10
	15240000	5.00143	15240000	10
	15250000	10.1641	15250000	10
	15260000	7.7126	15260000	10
	15270000	6.55425	15270000	10
	15280000	8.58274	15280000	10
	15290000	7.9991	15290000	10
	15300000	4.85897	15300000	10
	15310000	1.91268	15310000	10
	15320000	1.82842	15320000	10
	15330000	2.08717	15330000	10
	15340000	2.4449	15340000	10
	15350000	2.12096	15350000	10
	15360000	2.13599	15360000	10
	15370000	1.67738	15370000	10
	15380000	3.53993	15380000	10
	15390000	2.99282	15390000	10
	15400000	1.72023	15400000	10
	15410000	2.10853	15410000	10
	15420000	2.46926	15420000	10
	15430000	3.74333	15430000	10
	15440000	3.0255	15440000	10
	15450000	3.98746	15450000	10
	15460000	3.31975	15460000	10
	15470000	2.50109	15470000	10
	15480000	4.18027	15480000	10
	15490000	3.0864	15490000	10
	15500000	3.07656	15500000	10
	15510000	5.01671	15510000	10
	15520000	2.49853	15520000	10
	15530000	3.75709	15530000	10
	15540000	3.5521	15540000	10
	15550000	3.09364	15550000	10
	15560000	6.03329	15560000	10
	15570000	6.17023	15570000	10
	15580000	4.61509	15580000	10
	15590000	3.52594	15590000	10
	15600000	2.94391	15600000	10
	15610000	2.04649	15610000	10
	15620000	2.46497	15620000	10
	15630000	4.07061	15630000	10
	15640000	3.77339	15640000	10
	15650000	4.12188	15650000	10
	15660000	3.93986	15660000	10
	15670000	3.04906	15670000	10
	15680000	3.55127	15680000	10
	15690000	3.31506	15690000	10
	15700000	3.40686	15700000	10
	15710000	4.2866	15710000	10
	15720000	5.30448	15720000	10
	15730000	3.63339	15730000	10
	15740000	3.72182	15740000	10
	15750000	3.01275	15750000	10
	15760000	4.11065	15760000	10
	15770000	3.40964	15770000	10
	15780000	5.08666	15780000	10
	15790000	4.19169	15790000	10
	15800000	3.23654	15800000	10
	15810000	3.62817	15810000	10
	15820000	3.78361	15820000	10
	15830000	3.44374	15830000	10
	15840000	4.24209	15840000	10
	15850000	3.40502	15850000	10
	15860000	5.63344	15860000	10
	15870000	3.21306	15870000	10
	15880000	4.13774	15880000	10
	15890000	3.89599	15890000	10
	15900000	5.56268	15900000	10
	15910000	4.17967	15910000	10
	15920000	3.48344	15920000	10
	15930000	4.56121	15930000	10
	15940000	4.36442	15940000	10
	15950000	3.4237	15950000	10
	15960000	3.925	15960000	10
	15970000	3.65454	15970000	10
	15980000	6.05003	15980000	10
	15990000	6.00086	15990000	10
	16000000	6.9046	16000000	10
	16010000	6.1189	16010000	10
	16020000	5.29453	16020000	10
	16030000	3.6505	16030000	10
	16040000	3.88369	16040000	10
	16050000	3.67107	16050000	10
	16060000	6.03989	16060000	10
	16070000	7.09065	16070000	10
	16080000	7.81502	16080000	10
	16090000	6.99951	16090000	10
	16100000	5.29416	16100000	10
	16110000	5.2551	16110000	10
	16120000	5.4485	16120000	10
	16130000	6.07287	16130000	10
	16140000	5.53026	16140000	10
	16150000	6.57715	16150000	10
	16160000	5.73375	16160000	10
	16170000	3.95141	16170000	10
	16180000	1.62285	16180000	10
	16190000	3.73855	16190000	10
	16200000	2.47319	16200000	10
	16210000	3.25465	16210000	10
	16220000	4.14959	16220000	10
	16230000	4.19531	16230000	10
	16240000	4.2537	16240000	10
	16250000	5.66987	16250000	10
	16260000	5.15592	16260000	10
	16270000	4.33949	16270000	10
	16280000	2.6562	16280000	10
	16290000	3.1217	16290000	10
	16300000	3.30011	16300000	10
	16310000	3.6281	16310000	10
	16320000	6.30384	16320000	10
	16330000	10.291	16330000	10
	16340000	7.85759	16340000	10
	16350000	4.58031	16350000	10
	16360000	6.0064	16360000	10
	16370000	7.46571	16370000	10
	16380000	5.63046	16380000	10
	16390000	6.93534	16390000	10
	16400000	4.92344	16400000	10
	16410000	3.68377	16410000	10
	16420000	4.73893	16420000	10
	16430000	4.07557	16430000	10
	16440000	2.16797	16440000	10
	16450000	1.90265	16450000	10
	16460000	3.7872	16460000	10
	16470000	5.59342	16470000	10
	16480000	4.59798	16480000	10
	16490000	2.67049	16490000	10
	16500000	4.25658	16500000	10
	16510000	3.34445	16510000	10
	16520000	4.15304	16520000	10
	16530000	5.71719	16530000	10
	16540000	4.25499	16540000	10
	16550000	4.12864	16550000	10
	16560000	4.3566	16560000	10
	16570000	3.50227	16570000	10
	16580000	5.43886	16580000	10
	16590000	3.07822	16590000	10
	16600000	2.94858	16600000	10
	16610000	2.42953	16610000	10
	16620000	1.51118	16620000	10
	16630000	2.19504	16630000	10
	16640000	1.79551	16640000	10
	16650000	2.31704	16650000	10
	16660000	1.79904	16660000	10
	16670000	1.58792	16670000	10
	16680000	2.65291	16680000	10
	16690000	4.33594	16690000	10
	16700000	3.31349	16700000	10
	16710000	4.37046	16710000	10
	16720000	6.62691	16720000	10
	16730000	3.36042	16730000	10
	16740000	3.93499	16740000	10
	16750000	3.28037	16750000	10
	16760000	3.80034	16760000	10
	16770000	4.4396	16770000	10
	16780000	3.81135	16780000	10
	16790000	6.15202	16790000	10
	16800000	3.19906	16800000	10
	16810000	3.56465	16810000	10
	16820000	4.06251	16820000	10
	16830000	3.82653	16830000	10
	16840000	4.81704	16840000	10
	16850000	6.96394	16850000	10
	16860000	4.6431	16860000	10
	16870000	3.47815	16870000	10
	16880000	4.67612	16880000	10
	16890000	6.78178	16890000	10
	16900000	3.67623	16900000	10
	16910000	4.17801	16910000	10
	16920000	3.19853	16920000	10
	16930000	3.25868	16930000	10
	16940000	4.90932	16940000	10
	16950000	3.57201	16950000	10
	16960000	6.97465	16960000	10
	16970000	4.74609	16970000	10
	16980000	4.61113	16980000	10
	16990000	4.53154	16990000	10
	17000000	4.85631	17000000	10
	17010000	5.33839	17010000	10
	17020000	4.4571	17020000	10
	17030000	4.69325	17030000	10
	17040000	4.09758	17040000	10
	17050000	3.91833	17050000	10
	17060000	4.5994	17060000	10
	17070000	4.16858	17070000	10
	17080000	4.05756	17080000	10
	17090000	4.32236	17090000	10
	17100000	4.64537	17100000	10
	17110000	4.70711	17110000	10
	17120000	3.65509	17120000	10
	17130000	5.15349	17130000	10
	17140000	3.20531	17140000	10
	17150000	5.48555	17150000	10
	17160000	3.69299	17160000	10
	17170000	5.51949	17170000	10
	17180000	5.25219	17180000	10
	17190000	2.9164	17190000	10
	17200000	3.60741	17200000	10
	17210000	2.98547	17210000	10
	17220000	3.49007	17220000	10
	17230000	3.66094	17230000	10
	17240000	2.67283	17240000	10
	17250000	2.57944	17250000	10
	17260000	4.02318	17260000	10
	17270000	3.66823	17270000	10
	17280000	3.72902	17280000	10
	17290000	2.66729	17290000	10
	17300000	3.79751	17300000	10
	17310000	5.00217	17310000	10
	17320000	5.92364	17320000	10
	17330000	3.96567	17330000	10
	17340000	3.38116	17340000	10
	17350000	4.82697	17350000	10
	17360000	3.82692	17360000	10
	17370000	3.13014	17370000	10
	17380000	5.00423	17380000	10
	17390000	4.88335	17390000	10
	17400000	7.17031	17400000	10
	17410000	5.53726	17410000	10
	17420000	8.95053	17420000	10
	17430000	7.30458	17430000	10
	17440000	6.12812	17440000	10
	17450000	8.68746	17450000	10
	17460000	7.37747	17460000	10
	17470000	5.89104	17470000	10
	17480000	4.34885	17480000	10
	17490000	3.72891	17490000	10
	17500000	2.34022	17500000	10
	17510000	2.50574	17510000	10
	17520000	3.97383	17520000	10
	17530000	5.07785	17530000	10
	17540000	3.96464	17540000	10
	17550000	4.33177	17550000	10
	17560000	2.89255	17560000	10
	17570000	3.4863	17570000	10
	17580000	2.58558	17580000	10
	17590000	2.87594	17590000	10
	17600000	6.42676	17600000	10
	17610000	7.56836	17610000	10
	17620000	2.53977	17620000	10
	17630000	3.87924	17630000	10
	17640000	5.38211	17640000	10
	17650000	6.08822	17650000	10
	17660000	3.46312	17660000	10
	17670000	4.77197	17670000	10
	17680000	4.38578	17680000	10
	17690000	5.36155	17690000	10
	17700000	3.11028	17700000	10
	17710000	1.59341	17710000	10
	17720000	1.70482	17720000	10
	17730000	1.43603	17730000	10
	17740000	3.10804	17740000	10
	17750000	2.18913	17750000	10
	17760000	1.80694	17760000	10
	17770000	1.24938	17770000	10
	17780000	1.23253	17780000	10
	17790000	2.66505	17790000	10
	17800000	4.05774	17800000	10
	17810000	3.49888	17810000	10
	17820000	4.57934	17820000	10
	17830000	6.20274	17830000	10
	17840000	6.11639	17840000	10
	17850000	4.65995	17850000	10
	17860000	3.93039	17860000	10
	17870000	2.84446	17870000	10
	17880000	1.26182	17880000	10
	17890000	1.84334	17890000	10
	17900000	3.55616	17900000	10
	17910000	2.78995	17910000	10
	17920000	1.96287	17920000	10
	17930000	2.19801	17930000	10
	17940000	3.13242	17940000	10
	17950000	3.15023	17950000	10
	17960000	3.02544	17960000	10
	17970000	3.09461	17970000	10
	17980000	2.90638	17980000	10
	17990000	2.0321	17990000	10
	18000000	1.65238	18000000	10
	18010000	3.5451	18010000	10
	18020000	2.71723	18020000	10
	18030000	1.65635	18030000	10
	18040000	1.25345	18040000	10
	18050000	1.80744	18050000	10
	18060000	2.9071	18060000	10
	18070000	1.51406	18070000	10
	18080000	2.26378	18080000	10
	18090000	2.37265	18090000	10
	18100000	1.71301	18100000	10
	18110000	1.57306	18110000	10
	18120000	1.63298	18120000	10
	18130000	1.98619	18130000	10
	18140000	1.1756	18140000	10
	18150000	1.12885	18150000	10
	18160000	1.38914	18160000	10
	18170000	2.15567	18170000	10
	18180000	2.27047	18180000	10
	18190000	1.56127	18190000	10
	18200000	2.31328	18200000	10
	18210000	1.2396	18210000	10
	18220000	2.40246	18220000	10
	18230000	1.95319	18230000	10
	18240000	2.35387	18240000	10
	18250000	3.96355	18250000	10
	18260000	4.7665	18260000	10
	18270000	1.51801	18270000	10
	18280000	1.72589	18280000	10
	18290000	1.81746	18290000	10
	18300000	1.68858	18300000	10
	18310000	1.85164	18310000	10
	18320000	2.08418	18320000	10
	18330000	2.44585	18330000	10
	18340000	2.13412	18340000	10
	18350000	2.0864	18350000	10
	18360000	2.20858	18360000	10
	18370000	2.00799	18370000	10
	18380000	2.05508	18380000	10
	18390000	1.38323	18390000	10
	18400000	2.29323	18400000	10
	18410000	1.52808	18410000	10
	18420000	1.70062	18420000	10
	18430000	1.25004	18430000	10
	18440000	1.4415	18440000	10
	18450000	2.37252	18450000	10
	18460000	2.39831	18460000	10
	18470000	1.54216	18470000	10
	18480000	1.35312	18480000	10
	18490000	1.28355	18490000	10
	18500000	2.33976	18500000	10
	18510000	3.03387	18510000	10
	18520000	3.11913	18520000	10
	18530000	1.36222	18530000	10
	18540000	1.29267	18540000	10
	18550000	1.28299	18550000	10
	18560000	3.21684	18560000	10
	18570000	3.69748	18570000	10
	18580000	5.31547	18580000	10
	18590000	2.44635	18590000	10
	18600000	6.12155	18600000	10
	18610000	6.77186	18610000	10
	18620000	2.84563	18620000	10
	18630000	3.10462	18630000	10
	18640000	4.67091	18640000	10
	18650000	2.94368	18650000	10
	18660000	1.26468	18660000	10
	18670000	1.0547	18670000	10
	18680000	2.73771	18680000	10
	18690000	3.46823	18690000	10
	18700000	3.54559	18700000	10
	18710000	3.68331	18710000	10
	18720000	1.4619	18720000	10
	18730000	2.29221	18730000	10
	18740000	1.24212	18740000	10
	18750000	1.44683	18750000	10
	18760000	2.80742	18760000	10
	18770000	2.56908	18770000	10
	18780000	4.43991	18780000	10
	18790000	2.17674	18790000	10
	18800000	1.49951	18800000	10
	18810000	2.78256	18810000	10
	18820000	2.94793	18820000	10
	18830000	1.82447	18830000	10
	18840000	2.81562	18840000	10
	18850000	2.42163	18850000	10
	18860000	3.72603	18860000	10
	18870000	2.81228	18870000	10
	18880000	2.83623	18880000	10
	18890000	1.98037	18890000	10
	18900000	2.29647	18900000	10
	18910000	3.92066	18910000	10
	18920000	4.28452	18920000	10
	18930000	3.66176	18930000	10
	18940000	3.09835	18940000	10
	18950000	3.115	18950000	10
	18960000	1.79472	18960000	10
	18970000	2.18934	18970000	10
	18980000	1.92459	18980000	10
	18990000	1.92912	18990000	10
	19000000	2.61901	19000000	10
	19010000	2.36592	19010000	10
	19020000	3.08114	19020000	10
	19030000	2.82984	19030000	10
	19040000	2.22948	19040000	10
	19050000	3.37739	19050000	10
	19060000	3.22901	19060000	10
	19070000	2.9643	19070000	10
	19080000	1.94128	19080000	10
	19090000	5.166	19090000	10
	19100000	3.6558	19100000	10
	19110000	3.04433	19110000	10
	19120000	3.9484	19120000	10
	19130000	3.3051	19130000	10
	19140000	5.00633	19140000	10
	19150000	3.6877	19150000	10
	19160000	3.83797	19160000	10
	19170000	3.98524	19170000	10
	19180000	5.46524	19180000	10
	19190000	4.42452	19190000	10
	19200000	3.68744	19200000	10
	19210000	3.11898	19210000	10
	19220000	3.42413	19220000	10
	19230000	2.00447	19230000	10
	19240000	1.86646	19240000	10
	19250000	2.43866	19250000	10
	19260000	1.84847	19260000	10
	19270000	2.36673	19270000	10
	19280000	3.91956	19280000	10
	19290000	3.37888	19290000	10
	19300000	3.79799	19300000	10
	19310000	3.92851	19310000	10
	19320000	3.57779	19320000	10
	19330000	4.22826	19330000	10
	19340000	4.11014	19340000	10
	19350000	4.7724	19350000	10
	19360000	2.98504	19360000	10
	19370000	3.24875	19370000	10
	19380000	3.00371	19380000	10
	19390000	2.3992	19390000	10
	19400000	2.35358	19400000	10
	19410000	2.6443	19410000	10
	19420000	3.83918	19420000	10
	19430000	3.55533	19430000	10
	19440000	4.21562	19440000	10
	19450000	2.84086	19450000	10
	19460000	1.92236	19460000	10
	19470000	1.80233	19470000	10
	19480000	2.62048	19480000	10
	19490000	2.45971	19490000	10
	19500000	1.7746	19500000	10
	19510000	3.2044	19510000	10
	19520000	3.16553	19520000	10
	19530000	4.7084	19530000	10
	19540000	2.84735	19540000	10
	19550000	2.05349	19550000	10
	19560000	1.84084	19560000	10
	19570000	2.96965	19570000	10
	19580000	2.14729	19580000	10
	19590000	1.33481	19590000	10
	19600000	2.05471	19600000	10
	19610000	2.54469	19610000	10
	19620000	2.01021	19620000	10
	19630000	2.83112	19630000	10
	19640000	5.58838	19640000	10
	19650000	5.98174	19650000	10
	19660000	6.07598	19660000	10
	19670000	4.22795	19670000	10
	19680000	4.81076	19680000	10
	19690000	3.44016	19690000	10
	19700000	3.11807	19700000	10
	19710000	4.14929	19710000	10
	19720000	3.8799	19720000	10
	19730000	4.57144	19730000	10
	19740000	4.23517	19740000	10
	19750000	3.35225	19750000	10
	19760000	5.72527	19760000	10
	19770000	4.22595	19770000	10
	19780000	3.43703	19780000	10
	19790000	3.72702	19790000	10
	19800000	4.54303	19800000	10
	19810000	4.15719	19810000	10
	19820000	3.58922	19820000	10
	19830000	4.38495	19830000	10
	19840000	3.57431	19840000	10
	19850000	2.31194	19850000	10
	19860000	2.98088	19860000	10
	19870000	4.09596	19870000	10
	19880000	2.96	19880000	10
	19890000	1.51569	19890000	10
	19900000	3.59518	19900000	10
	19910000	4.65063	19910000	10
	19920000	6.37041	19920000	10
	19930000	5.4912	19930000	10
	19940000	5.53411	19940000	10
	19950000	11.3488	19950000	10
	19960000	9.77547	19960000	10
	19970000	3.94924	19970000	10
	19980000	1.91033	19980000	10
[truncated: 8,001 more rows]

## Sheet: Figure 2b
Plot Name	X1	Y1
Figure 2b	0	3
	50000	3
	100000	3
	150000	3
	200000	3
	250000	3
	300000	3
	350000	3
	400000	3
	450000	3
	500000	3
	550000	3
	600000	3
	650000	3
	700000	3
	750000	3
	800000	3
	850000	3
	900000	3
	950000	3
	1000000	3
	1050000	3
	1100000	3
	1150000	3
	1200000	3
	1250000	3
	1300000	3
	1350000	3
	1400000	3
	1450000	3
	1500000	3
	1550000	3
	1600000	3
	1650000	3
	1700000	3
	1750000	3
	1800000	3
	1850000	3
	1900000	3
	1950000	3
	2000000	3
	2050000	3
	2100000	3
	2150000	3
	2200000	3
	2250000	3
	2300000	3
	2350000	3
	2400000	3
	2450000	4
	2500000	1
	2550000	1
	2600000	4
	2650000	1
	2700000	1
	2750000	1
	2800000	1
	2850000	1
	2900000	4
	2950000	4
	3000000	4
	3050000	4
	3100000	1
	3150000	1
	3200000	1
	3250000	1
	3300000	1
	3350000	1
	3400000	1
	3450000	1
	3500000	1
	3550000	1
	3600000	1
	3650000	1
	3700000	1
	3750000	1
	3800000	4
	3850000	4
	3900000	4
	3950000	1
	4000000	1
	4050000	4
	4100000	1
	4150000	4
	4200000	1
	4250000	4
	4300000	1
	4350000	1
	4400000	1
	4450000	1
	4500000	1
	4550000	1
	4600000	1
	4650000	4
	4700000	4
	4750000	4
	4800000	4
	4850000	4
	4900000	1
	4950000	4
	5000000	1
	5050000	1
	5100000	1
	5150000	1
	5200000	1
	5250000	1
	5300000	1
	5350000	1
	5400000	1
	5450000	1
	5500000	1
	5550000	1
	5600000	1
	5650000	1
	5700000	1
	5750000	1
	5800000	1
	5850000	1
	5900000	1
	5950000	1
	6000000	1
	6050000	1
	6100000	1
	6150000	1
	6200000	1
	6250000	1
	6300000	1
	6350000	4
	6400000	1
	6450000	2
	6500000	2
	6550000	2
	6600000	2
	6650000	2
	6700000	2
	6750000	2
	6800000	2
	6850000	2
	6900000	2
	6950000	2
	7000000	2
	7050000	2
	7100000	2
	7150000	1
	7200000	1
	7250000	1
	7300000	1
	7350000	1
	7400000	1
	7450000	4
	7500000	4
	7550000	1
	7600000	1
	7650000	4
	7700000	1
	7750000	1
	7800000	1
	7850000	1
	7900000	4
	7950000	4
	8000000	1
	8050000	4
	8100000	4
	8150000	1
	8200000	1
	8250000	1
	8300000	1
	8350000	1
	8400000	1
	8450000	1
	8500000	1
	8550000	1
	8600000	1
	8650000	1
	8700000	1
	8750000	4
	8800000	4
	8850000	4
	8900000	4
	8950000	1
	9000000	1
	9050000	1
	9100000	1
	9150000	4
	9200000	4
	9250000	3
	9300000	3
	9350000	3
	9400000	3
	9450000	3
	9500000	3
	9550000	3
	9600000	3
	9650000	3
	9700000	3
	9750000	3
	9800000	3
	9850000	3
	9900000	3
	9950000	3
	10000000	3
	10050000	3
	10100000	3
	10150000	3
	10200000	3
	10250000	3
	10300000	3
	10350000	3
	10400000	4
	10450000	1
	10500000	1
	10550000	1
	10600000	4
	10650000	4
	10700000	1
	10750000	1
	10800000	4
	10850000	4
	10900000	4
	10950000	1
	11000000	1
	11050000	1
	11100000	4
	11150000	1
	11200000	1
	11250000	1
	11300000	1
	11350000	1
	11400000	1
	11450000	1
	11500000	1
	11550000	1
	11600000	1
	11650000	1
	11700000	1
	11750000	1
	11800000	1
	11850000	1
	11900000	1
	11950000	4
	12000000	1
	12050000	4
	12100000	1
	12150000	1
	12200000	4
	12250000	4
	12300000	4
	12350000	1
	12400000	1
	12450000	4
	12500000	4
	12550000	1
	12600000	1
	12650000	1
	12700000	1
	12750000	1
	12800000	1
	12850000	1
	12900000	1
	12950000	1
	13000000	1
	13050000	1
	13100000	1
	13150000	1
	13200000	1
	13250000	1
	13300000	1
	13350000	1
	13400000	4
	13450000	4
	13500000	4
	13550000	4
	13600000	1
	13650000	1
	13700000	1
	13750000	1
	13800000	1
	13850000	1
	13900000	1
	13950000	1
	14000000	4
	14050000	1
	14100000	1
	14150000	1
	14200000	1
	14250000	1
	14300000	1
	14350000	4
	14400000	1
	14450000	1
	14500000	4
	14550000	4
	14600000	4
	14650000	1
	14700000	1
	14750000	1
	14800000	1
	14850000	1
	14900000	2
	14950000	2
	15000000	2
	15050000	2
	15100000	2
	15150000	2
	15200000	2
	15250000	2
	15300000	2
	15350000	2
	15400000	2
	15450000	2
	15500000	2
	15550000	2
	15600000	2
	15650000	2
	15700000	2
	15750000	2
	15800000	2
	15850000	2
	15900000	2
	15950000	2
	16000000	2
	16050000	2
	16100000	2
	16150000	2
	16200000	2
	16250000	2
	16300000	2
	16350000	2
	16400000	2
	16450000	2
	16500000	2
	16550000	2
	16600000	2
	16650000	2
	16700000	2
	16750000	2
	16800000	2
	16850000	2
	16900000	2
	16950000	2
	17000000	2
	17050000	2
	17100000	2
	17150000	2
	17200000	2
	17250000	2
	17300000	2
	17350000	2
	17400000	2
	17450000	2
	17500000	2
	17550000	2
	17600000	2
	17650000	2
	17700000	2
	17750000	2
	17800000	2
	17850000	2
	17900000	2
	17950000	2
	18000000	2
	18050000	3
	18100000	3
	18150000	3
	18200000	3
	18250000	3
	18300000	3
	18350000	3
	18400000	3
	18450000	3
	18500000	3
	18550000	3
	18600000	3
	18650000	3
	18700000	3
	18750000	3
	18800000	3
	18850000	3
	18900000	3
	18950000	3
	19000000	3
	19050000	3
	19100000	3
	19150000	3
	19200000	3
	19250000	3
	19300000	3
	19350000	3
	19400000	3
	19450000	3
	19500000	3
	19550000	3
	19600000	3
	19650000	3
	19700000	3
	19750000	3
	19800000	3
	19850000	3
	19900000	3
	19950000	3
	20000000	3
	20050000	3
	20100000	3
	20150000	3
	20200000	3
	20250000	3
	20300000	3
	20350000	3
	20400000	3
	20450000	3
	20500000	3
	20550000	3
	20600000	3
	20650000	3
	20700000	3
	20750000	3
	20800000	3
	20850000	3
	20900000	3
	20950000	3
	21000000	3
	21050000	3
	21100000	3
	21150000	3
	21200000	3
	21250000	3
	21300000	3
	21350000	3
	21400000	3
	21450000	3
	21500000	3
	21550000	3
	21600000	3
	21650000	3
	21700000	3
	21750000	3
	21800000	3
	21850000	3
	21900000	3
	21950000	3
	22000000	3
	22050000	3
	22100000	3
	22150000	3
	22200000	3
	22250000	3
	22300000	3
	22350000	3
	22400000	3
	22450000	3
	22500000	3
	22550000	3
	22600000	3
	22650000	3
	22700000	3
	22750000	3
	22800000	3
	22850000	3
	22900000	3
	22950000	3
	23000000	3
	23050000	3
	23100000	3
	23150000	3
	23200000	3
	23250000	3
	23300000	3
	23350000	3
	23400000	3
	23450000	3
	23500000	3
	23550000	3
	23600000	3
	23650000	3
	23700000	3
	23750000	3
	23800000	3
	23850000	3
	23900000	3
	23950000	3
	24000000	3
	24050000	3
	24100000	3
	24150000	3
	24200000	3
	24250000	3
	24300000	3
	24350000	3
	24400000	3
	24450000	3
	24500000	3
	24550000	3
	24600000	3
	24650000	3
	24700000	3
	24750000	3
	24800000	3
	24850000	3
	24900000	3
	24950000	3
	25000000	3
	25050000	3
	25100000	3
	25150000	3
	25200000	3
	25250000	3
	25300000	3
	25350000	3
	25400000	3
	25450000	3
	25500000	3
	25550000	3
	25600000	3
	25650000	3
	25700000	3
	25750000	3
	25800000	3
	25850000	3
	25900000	3
	25950000	3
	26000000	3
	26050000	3
	26100000	3
	26150000	3
	26200000	3
	26250000	3
	26300000	3
	26350000	3
	26400000	3
	26450000	3
	26500000	3
	26550000	3
	26600000	3
	26650000	3
	26700000	3
	26750000	3
	26800000	3
	26850000	4
	26900000	1
	26950000	4
	27000000	4
	27050000	4
	27100000	1
	27150000	1
	27200000	1
	27250000	1
	27300000	1
	27350000	1
	27400000	1
	27450000	1
	27500000	1
	27550000	1
	27600000	1
	27650000	1
	27700000	1
	27750000	1
	27800000	1
	27850000	4
	27900000	1
	27950000	1
	28000000	1
	28050000	4
	28100000	1
	28150000	1
	28200000	1
	28250000	1
	28300000	1
	28350000	1
	28400000	4
	28450000	4
	28500000	1
	28550000	4
	28600000	1
	28650000	1
	28700000	1
	28750000	1
	28800000	1
	28850000	1
	28900000	1
	28950000	1
	29000000	4
	29050000	4
	29100000	1
	29150000	1
	29200000	1
	29250000	1
	29300000	1
	29350000	1
	29400000	1
	29450000	1
	29500000	1
	29550000	1
	29600000	1
	29650000	1
	29700000	1
	29750000	1
	29800000	1
	29850000	1
	29900000	1
	29950000	1
	30000000	1
	30050000	1
	30100000	1
	30150000	1
	30200000	1
	30250000	1
	30300000	1
	30350000	1
	30400000	1
	30450000	1
	30500000	1
	30550000	1
	30600000	1
	30650000	1
	30700000	4
	30750000	1
	30800000	1
	30850000	1
	30900000	1
	30950000	1
	31000000	1
	31050000	1
	31100000	1
	31150000	1
	31200000	1
	31250000	1
	31300000	4
	31350000	1
	31400000	1
	31450000	1
	31500000	1
	31550000	4
	31600000	1
	31650000	4
	31700000	1
	31750000	1
	31800000	4
	31850000	1
	31900000	4
	31950000	1
	32000000	1
	32050000	1
	32100000	1
	32150000	1
	32200000	1
	32250000	1
	32300000	4
	32350000	4
	32400000	4
	32450000	1
	32500000	1
	32550000	1
	32600000	1
	32650000	1
	32700000	1
	32750000	1
	32800000	1
	32850000	1
	32900000	1
	32950000	4
	33000000	4
	33050000	1
	33100000	1
	33150000	1
	33200000	1
	33250000	4
	33300000	4
	33350000	1
	33400000	1
	33450000	1
	33500000	1
	33550000	1
	33600000	1
	33650000	1
	33700000	1
	33750000	1
	33800000	1
	33850000	1
	33900000	1
	33950000	1
	34000000	1
	34050000	1
	34100000	4
	34150000	1
	34200000	1
	34250000	1
	34300000	1
	34350000	1
	34400000	1
	34450000	1
	34500000	1
	34550000	1
	34600000	1
	34650000	1
	34700000	1
	34750000	1
	34800000	1
	34850000	1
	34900000	1
	34950000	4
	35000000	4
	35050000	1
	35100000	1
	35150000	1
	35200000	4
	35250000	4
	35300000	4
	35350000	1
	35400000	1
	35450000	1
	35500000	4
	35550000	1
	35600000	4
	35650000	4
	35700000	4
	35750000	3
	35800000	3
	35850000	3
	35900000	3
	35950000	3
	36000000	3
	36050000	3
	36100000	3
	36150000	3
	36200000	3
	36250000	3
	36300000	3
	36350000	3
	36400000	3
	36450000	3
	36500000	3
	36550000	3
	36600000	3
	36650000	3
	36700000	3
	36750000	3
	36800000	3
	36850000	3
	36900000	3
	36950000	3
	37000000	3
	37050000	3
	37100000	3
	37150000	3
	37200000	3
	37250000	3
	37300000	3
	37350000	3
	37400000	3
	37450000	3
	37500000	3
	37550000	3
	37600000	3
	37650000	3
	37700000	3
	37750000	3
	37800000	3
	37850000	3
	37900000	3
	37950000	3
	38000000	3
	38050000	3
	38100000	3
	38150000	3
	38200000	3
	38250000	3
	38300000	3
	38350000	3
	38400000	3
	38450000	3
	38500000	3
	38550000	3
	38600000	3
	38650000	3
	38700000	3
	38750000	3
	38800000	3
	38850000	3
	38900000	3
	38950000	3
	39000000	3
	39050000	3
	39100000	3
	39150000	3
	39200000	3
	39250000	3
	39300000	3
	39350000	3
	39400000	3
	39450000	3
	39500000	3
	39550000	3
	39600000	3
	39650000	3
	39700000	3
	39750000	3
	39800000	3
	39850000	3
	39900000	3
	39950000	3
	40000000	3
	40050000	3
	40100000	3
	40150000	3
	40200000	3
	40250000	3
	40300000	3
	40350000	3
	40400000	3
	40450000	3
	40500000	3
	40550000	3
	40600000	3
	40650000	3
	40700000	3
	40750000	3
	40800000	3
	40850000	3
	40900000	3
	40950000	3
	41000000	3
	41050000	3
	41100000	3
	41150000	3
	41200000	3
	41250000	3
	41300000	3
	41350000	3
	41400000	3
	41450000	3
	41500000	3
	41550000	3
	41600000	3
	41650000	3
	41700000	3
	41750000	4
	41800000	4
	41850000	1
	41900000	1
	41950000	1
	42000000	1
	42050000	1
	42100000	1
	42150000	1
	42200000	1
	42250000	1
	42300000	4
	42350000	1
	42400000	4
	42450000	4
	42500000	4
	42550000	4
	42600000	4
	42650000	4
	42700000	4
	42750000	1
	42800000	1
	42850000	1
	42900000	1
	42950000	1
	43000000	1
	43050000	1
	43100000	4
	43150000	4
	43200000	4
	43250000	1
	43300000	1
	43350000	1
	43400000	1
	43450000	1
	43500000	1
	43550000	1
	43600000	1
	43650000	1
	43700000	1
	43750000	1
	43800000	1
	43850000	1
	43900000	4
	43950000	4
	44000000	4
	44050000	1
	44100000	4
	44150000	1
	44200000	4
	44250000	4
	44300000	4
	44350000	1
	44400000	1
	44450000	1
	44500000	1
	44550000	1
	44600000	1
	44650000	1
	44700000	1
	44750000	4
	44800000	4
	44850000	1
	44900000	1
	44950000	4
	45000000	4
	45050000	1
	45100000	1
	45150000	4
	45200000	1
	45250000	1
	45300000	1
	45350000	1
	45400000	1
	45450000	1
	45500000	1
	45550000	1
	45600000	1
	45650000	1
	45700000	1
	45750000	1
	45800000	1
	45850000	1
	45900000	4
	45950000	1
	46000000	1
	46050000	4
	46100000	1
	46150000	1
	46200000	1
	46250000	1
	46300000	1
	46350000	1
	46400000	1
	46450000	1
	46500000	1
	46550000	1
	46600000	4
	46650000	1
	46700000	1
	46750000	4
	46800000	4
	46850000	1
	46900000	1
	46950000	1
	47000000	1
	47050000	1
	47100000	1
	47150000	1
	47200000	1
	47250000	1
	47300000	1
	47350000	4
	47400000	1
	47450000	1
	47500000	1
	47550000	4
	47600000	1
	47650000	1
	47700000	1
	47750000	1
	47800000	1
	47850000	1
	47900000	1
	47950000	4
	48000000	1
	48050000	1
	48100000	1
	48150000	1
	48200000	1
	48250000	1
	48300000	1
	48350000	4
	48400000	1
	48450000	1
	48500000	1
	48550000	1
	48600000	1
	48650000	1
	48700000	1
	48750000	1
	48800000	1
	48850000	1
	48900000	1
	48950000	1
	49000000	1
	49050000	1
	49100000	4
	49150000	4
	49200000	4
	49250000	4
	49300000	4
	49350000	4
	49400000	4
	49450000	4
	49500000	4
	49550000	4
	49600000	4
	49650000	4
	49700000	4
	49750000	4
	49800000	4
	49850000	4
	49900000	4
	49950000	4
	50000000	4
	50050000	1
	50100000	1
	50150000	2
	50200000	2
	50250000	2
	50300000	2
	50350000	2
	50400000	2
	50450000	2
	50500000	2
	50550000	2
	50600000	2
	50650000	2
	50700000	2
	50750000	2
	50800000	2
	50850000	2
	50900000	2
	50950000	2
	51000000	2
	51050000	2
	51100000	2
	51150000	2
	51200000	2
	51250000	2
	51300000	2
	51350000	2
	51400000	2
	51450000	2
	51500000	2
	51550000	2
	51600000	2
	51650000	2
	51700000	2
	51750000	2
	51800000	2
	51850000	2
	51900000	2
	51950000	2
	52000000	2
	52050000	2
	52100000	2
	52150000	2
	52200000	2
	52250000	1
	52300000	1
	52350000	1
	52400000	2
	52450000	2
	52500000	2
	52550000	2
	52600000	2
	52650000	2
	52700000	2
	52750000	2
	52800000	2
	52850000	2
	52900000	2
	52950000	2
	53000000	2
	53050000	2
	53100000	2
	53150000	2
	53200000	2
	53250000	2
	53300000	2
	53350000	2
	53400000	2
	53450000	2
	53500000	3
	53550000	3
	53600000	3
	53650000	3
	53700000	3
	53750000	3
	53800000	3
	53850000	3
	53900000	3
	53950000	3
	54000000	3
	54050000	3
	54100000	3
	54150000	3
	54200000	3
	54250000	3
	54300000	3
	54350000	3
	54400000	3
	54450000	3
	54500000	3
	54550000	3
	54600000	3
	54650000	3
	54700000	3
	54750000	3
	54800000	3
	54850000	3
	54900000	3
	54950000	3
	55000000	3
	55050000	3
	55100000	3
	55150000	3
	55200000	3
	55250000	3
	55300000	3
	55350000	3
	55400000	3
	55450000	3
	55500000	3
	55550000	3
	55600000	3
	55650000	3
	55700000	3
	55750000	3
	55800000	4
	55850000	4
	55900000	4
	55950000	4
	56000000	1
	56050000	1
	56100000	4
	56150000	4
	56200000	4
	56250000	4
	56300000	4
	56350000	4
	56400000	1
	56450000	1
	56500000	4
	56550000	1
	56600000	1
	56650000	1
	56700000	4
	56750000	1
	56800000	1
	56850000	1
	56900000	1
	56950000	1
	57000000	4
	57050000	4
	57100000	1
	57150000	4
	57200000	1
	57250000	1
	57300000	1
	57350000	1
	57400000	1
	57450000	1
	57500000	1
	57550000	1
	57600000	1
	57650000	1
	57700000	1
	57750000	1
	57800000	4
	57850000	4
	57900000	4
	57950000	4
	58000000	4
	58050000	4
	58100000	4
	58150000	4
	58200000	4
	58250000	4
	58300000	4
	58350000	4
	58400000	1
	58450000	1
	58500000	1
	58550000	1
	58600000	1
	58650000	1
	58700000	1
	58750000	1
	58800000	1
	58850000	1
	58900000	1
	58950000	1
	59000000	4
	59050000	1
	59100000	1
	59150000	2
	59200000	2
	59250000	2
	59300000	2
	59350000	2
	59400000	2
	59450000	2
	59500000	2
	59550000	2
	59600000	2
	59650000	2
	59700000	2
	59750000	2
	59800000	2
	59850000	2
	59900000	2
	59950000	2
	60000000	2
	60050000	2
	60100000	2
	60150000	2
	60200000	2
	60250000	2
	60300000	2
	60350000	2
	60400000	2
	60450000	2
	60500000	2
	60550000	2
	60600000	2
	60650000	2
	60700000	2
	60750000	2
	60800000	2
	60850000	2
	60900000	2
	60950000	2
	61000000	2
	61050000	2
	61100000	2
	61150000	2
	61200000	2
	61250000	2
	61300000	2
	61350000	2
	61400000	2
	61450000	2
	61500000	2
	61550000	2
	61600000	2
	61650000	2
	61700000	2
	61750000	2
	61800000	2
	61850000	2
	61900000	2
	61950000	2
	62000000	2
	62050000	2
	62100000	2
	62150000	2
	62200000	2
	62250000	2
	62300000	2
	62350000	2
	62400000	2
	62450000	2
	62500000	2
	62550000	2
	62600000	2
	62650000	2
	62700000	2
	62750000	2
	62800000	2
	62850000	2
	62900000	2
	62950000	2
	63000000	2
	63050000	2
	63100000	2
	63150000	2
	63200000	2
	63250000	2
	63300000	2
	63350000	2
	63400000	2
	63450000	2
	63500000	2
	63550000	2
	63600000	2
	63650000	2
	63700000	2
	63750000	2
	63800000	2
	63850000	2
	63900000	2
	63950000	2
	64000000	2
	64050000	2
	64100000	3
	64150000	3
	64200000	3
	64250000	3
	64300000	3
	64350000	3
	64400000	3
	64450000	3
	64500000	3
	64550000	3
	64600000	3
	64650000	3
	64700000	3
	64750000	3
	64800000	3
	64850000	3
	64900000	3
	64950000	3
	65000000	3
	65050000	3
	65100000	3
	65150000	3
	65200000	3
	65250000	3
	65300000	3
	65350000	3
	65400000	3
	65450000	3
	65500000	3
	65550000	3
	65600000	3
	65650000	3
	65700000	3
	65750000	3
	65800000	3
	65850000	3
	65900000	3
	65950000	3
	66000000	3
	66050000	3
	66100000	3
	66150000	3
	66200000	3
	66250000	3
	66300000	3
	66350000	3
	66400000	3
	66450000	3
	66500000	3
	66550000	3
	66600000	3
	66650000	3
	66700000	3
	66750000	3
	66800000	3
	66850000	3
	66900000	3
	66950000	3
	67000000	3
	67050000	3
	67100000	3
	67150000	3
	67200000	3
	67250000	3
	67300000	3
	67350000	3
	67400000	3
	67450000	3
	67500000	3
	67550000	3
	67600000	3
	67650000	3
	67700000	3
	67750000	3
	67800000	3
	67850000	3
	67900000	3
	67950000	3
	68000000	3
	68050000	3
	68100000	3
	68150000	3
	68200000	3
	68250000	3
	68300000	3
	68350000	2
	68400000	2
	68450000	2
	68500000	2
	68550000	2
	68600000	2
	68650000	2
	68700000	2
	68750000	2
	68800000	2
	68850000	2
	68900000	2
	68950000	2
	69000000	2
	69050000	2
	69100000	2
	69150000	2
	69200000	2
	69250000	2
	69300000	2
	69350000	2
	69400000	2
	69450000	2
	69500000	2
	69550000	2
	69600000	2
	69650000	2
	69700000	3
	69750000	3
	69800000	3
	69850000	3
	69900000	3
	69950000	3
	70000000	3
	70050000	3
	70100000	3
	70150000	3
	70200000	3
	70250000	3
	70300000	3
	70350000	3
	70400000	3
	70450000	3
	70500000	3
	70550000	3
	70600000	3
	70650000	3
	70700000	3
	70750000	3
	70800000	3
	70850000	3
	70900000	3
	70950000	3
	71000000	3
	71050000	3
	71100000	3
	71150000	3
	71200000	3
	71250000	3
	71300000	3
	71350000	3
	71400000	3
	71450000	3
	71500000	3
	71550000	3
	71600000	3
	71650000	3
	71700000	3
	71750000	3
	71800000	3
	71850000	3
	71900000	3
	71950000	3
	72000000	3
	72050000	3
	72100000	3
	72150000	3
	72200000	3
	72250000	3
	72300000	3
	72350000	3
	72400000	3
	72450000	3
	72500000	3
	72550000	3
	72600000	3
	72650000	3
	72700000	3
	72750000	3
	72800000	3
	72850000	3
	72900000	3
	72950000	3
	73000000	3
	73050000	3
	73100000	3
	73150000	3
	73200000	2
	73250000	3
	73300000	3
	73350000	3
	73400000	3
	73450000	3
	73500000	3
	73550000	3
	73600000	3
	73650000	3
	73700000	3
	73750000	3
	73800000	3
	73850000	3
	73900000	3
	73950000	3
	74000000	3
	74050000	3
	74100000	3
	74150000	3
	74200000	3
	74250000	3
	74300000	3
	74350000	3
	74400000	3
	74450000	3
	74500000	3
	74550000	3
	74600000	3
	74650000	4
	74700000	4
	74750000	1
	74800000	4
	74850000	1
	74900000	1
	74950000	1
	75000000	1
	75050000	4
	75100000	4
	75150000	4
	75200000	1
	75250000	1
	75300000	1
	75350000	1
	75400000	4
	75450000	1
	75500000	1
	75550000	1
	75600000	1
	75650000	1
	75700000	1
	75750000	1
	75800000	4
	75850000	4
	75900000	1
	75950000	1
	76000000	4
	76050000	1
	76100000	1
	76150000	1
	76200000	1
	76250000	4
	76300000	1
	76350000	1
	76400000	1
	76450000	1
	76500000	4
	76550000	4
	76600000	4
	76650000	4
	76700000	1
	76750000	1
	76800000	1
	76850000	1
	76900000	2
	76950000	2
	77000000	2
	77050000	2
	77100000	2
	77150000	2
	77200000	2
	77250000	2
	77300000	2
	77350000	2
	77400000	2
	77450000	2
	77500000	2
	77550000	2
	77600000	2
	77650000	2
	77700000	2
	77750000	2
	77800000	2
	77850000	2
	77900000	2
	77950000	2
	78000000	2
	78050000	2
	78100000	2
	78150000	2
	78200000	2
	78250000	2
	78300000	2
	78350000	2
	78400000	2
	78450000	2
	78500000	2
	78550000	3
	78600000	3
	78650000	3
	78700000	3
	78750000	3
	78800000	3
	78850000	3
	78900000	3
	78950000	3
	79000000	3
	79050000	3
	79100000	3
	79150000	3
	79200000	3
	79250000	3
	79300000	3
	79350000	3
	79400000	3
	79450000	3
	79500000	3
	79550000	3
	79600000	3
	79650000	3
	79700000	3
	79750000	3
	79800000	3
	79850000	3
	79900000	3
	79950000	3
	80000000	3
	80050000	3
	80100000	3
	80150000	3
	80200000	3
	80250000	3
	80300000	3
	80350000	3
	80400000	3
	80450000	3
	80500000	3
	80550000	3
	80600000	3
	80650000	3
	80700000	3
	80750000	3
	80800000	3
	80850000	3
	80900000	3
	80950000	3
	81000000	3
	81050000	3
	81100000	3
	81150000	3
	81200000	3
	81250000	3
	81300000	3
	81350000	3
	81400000	3
	81450000	3
	81500000	3
	81550000	3
	81600000	3
	81650000	3
	81700000	3
	81750000	3
	81800000	3
	81850000	3
	81900000	3
	81950000	3
	82000000	3
	82050000	3
	82100000	3
	82150000	3
	82200000	3
	82250000	3
	82300000	3
	82350000	3
	82400000	3
	82450000	3
	82500000	3
	82550000	3
	82600000	3
	82650000	3
	82700000	3
	82750000	3
	82800000	3
	82850000	3
	82900000	3
	82950000	3
	83000000	3
	83050000	3
	83100000	3
	83150000	3
	83200000	3
	83250000	3
	83300000	3
	83350000	3
	83400000	3
	83450000	3
	83500000	3
	83550000	3
	83600000	4
	83650000	4
	83700000	1
	83750000	1
	83800000	1
	83850000	1
	83900000	4
	83950000	1
	84000000	1
	84050000	1
	84100000	1
	84150000	1
	84200000	1
	84250000	1
	84300000	4
	84350000	4
	84400000	4
	84450000	1
	84500000	1
	84550000	4
	84600000	4
	84650000	4
	84700000	4
	84750000	1
	84800000	1
	84850000	4
	84900000	1
	84950000	1
	85000000	1
	85050000	1
	85100000	4
	85150000	4
	85200000	4
	85250000	4
	85300000	4
	85350000	4
	85400000	4
	85450000	4
	85500000	1
	85550000	1
	85600000	4
	85650000	1
	85700000	1
	85750000	1
	85800000	1
	85850000	1
	85900000	1
	85950000	1
	86000000	1
	86050000	1
	86100000	4
	86150000	1
	86200000	1
	86250000	1
	86300000	1
	86350000	4
	86400000	1
	86450000	1
	86500000	1
	86550000	4
	86600000	1
	86650000	1
	86700000	1
	86750000	1
	86800000	1
	86850000	1
	86900000	1
	86950000	1
	87000000	1
	87050000	1
	87100000	1
	87150000	1
	87200000	4
	87250000	1
	87300000	1
	87350000	1
	87400000	1
	87450000	1
	87500000	1
	87550000	1
	87600000	4
	87650000	1
	87700000	1
	87750000	1
	87800000	1
	87850000	1
	87900000	1
	87950000	1
	88000000	1
	88050000	1
	88100000	1
	88150000	1
	88200000	1
	88250000	1
	88300000	1
	88350000	1
	88400000	1
	88450000	1
	88500000	1
	88550000	1
	88600000	1
	88650000	1
	88700000	1
	88750000	1
	88800000	1
	88850000	1
	88900000	4
	88950000	1
	89000000	1
	89050000	1
	89100000	1
	89150000	1
	89200000	1
	89250000	1
	89300000	1
	89350000	1
	89400000	4
	89450000	1
	89500000	4
	89550000	1
	89600000	1
	89650000	1
	89700000	1
	89750000	1
	89800000	1
	89850000	1
	89900000	1
	89950000	4
	90000000	1
	90050000	1
	90100000	1
	90150000	4
	90200000	4
	90250000	4
	90300000	4
	90350000	4
	90400000	4
	90450000	4
	90500000	1
	90550000	1
	90600000	1
	90650000	1
	90700000	1
	90750000	1
	90800000	4
	90850000	1
	90900000	1
	90950000	1
	91000000	1
	91050000	1
	91100000	1
	91150000	1
	91200000	4
	91250000	4
	91300000	4
	91350000	1
	91400000	1
	91450000	1
	91500000	1
	91550000	1
	91600000	1
	91650000	1
	91700000	1
	91750000	1
	91800000	1
	91850000	4
	91900000	1
	91950000	1
	92000000	1
	92050000	1
	92100000	1
	92150000	4
	92200000	4
	92250000	1
	92300000	1
	92350000	4
	92400000	4
	92450000	4
	92500000	4
	92550000	4
	92600000	4
	92650000	4
	92700000	4
	92750000	4
	92800000	1
	92850000	1
	92900000	1
	92950000	1
	93000000	1
	93050000	1
	93100000	1
	93150000	1
	93200000	1
	93250000	1
	93300000	1
	93350000	1
	93400000	1
	93450000	1
	93500000	1
	93550000	4
	93600000	4
	93650000	4
	93700000	1
	93750000	4
	93800000	4
	93850000	4
	93900000	4
	93950000	4
	94000000	4
	94050000	1
	94100000	4
	94150000	4
	94200000	4
	94250000	1
	94300000	1
	94350000	4
	94400000	1
	94450000	1
	94500000	1
	94550000	1
	94600000	1
	94650000	1
	94700000	1
	94750000	4
	94800000	1
	94850000	1
	94900000	1
	94950000	1
	95000000	1
	95050000	1
	95100000	1
	95150000	1
	95200000	1
	95250000	1
	95300000	1
	95350000	1
	95400000	1
	95450000	1
	95500000	1
	95550000	4
	95600000	4
	95650000	1
	95700000	1
	95750000	1
	95800000	1
	95850000	4
	95900000	1
	95950000	1
	96000000	1
	96050000	1
	96100000	1
	96150000	1
	96200000	1
	96250000	1
	96300000	1
	96350000	1
	96400000	4
	96450000	4
	96500000	4
	96550000	3
	96600000	3
	96650000	3
	96700000	3
	96750000	3
	96800000	3
	96850000	3
	96900000	3
	96950000	3
	97000000	3
	97050000	3
	97100000	3
	97150000	3
	97200000	3
	97250000	3
	97300000	3
	97350000	3
	97400000	3
	97450000	3
	97500000	3
	97550000	3
	97600000	3
	97650000	3
	97700000	3
	97750000	3
	97800000	3
	97850000	3
	97900000	3
	97950000	3
	98000000	3
	98050000	3
	98100000	3
	98150000	3
	98200000	3
	98250000	3
	98300000	3
	98350000	3
	98400000	3
	98450000	3
	98500000	3
	98550000	3
	98600000	3
	98650000	3
	98700000	3
	98750000	3
	98800000	3
	98850000	3
	98900000	3
	98950000	3
	99000000	4
	99050000	4
	99100000	1
	99150000	4
	99200000	1
	99250000	1
	99300000	4
	99350000	4
	99400000	4
	99450000	4
	99500000	4
	99550000	4
	99600000	4
	99650000	4
	99700000	4
	99750000	3
	99800000	4
	99850000	4
	99900000	1
[truncated: 1 more rows]

## Sheet: Figure 2d
Plot Name	X1	Y1	Y1 error (±)	X2	Y2	Y2 error (±)	X3	Y3	Y3 error (±)	X4	Y4
Figure 2d	1	224.635	5.88712	1	101.12	2.25336	1	3.42149	0.0148743	1	1
	5	236.871	3.03351	5	107.614	1.30689	5	5.39104	0.0355355	5	5
	10	247.324	2.49792	10	114.265	1.34042	10	6.85741	0.062715	10	10
	20	251.848	2.54397	20	120.775	1.79736	20	8.20101	0.104982	20	20
	30	254.372	2.18143	30	123.771	1.64413	30	8.66921	0.229126	30	30
	40	256.446	2.54822	40	124.932	2.26568	40	8.10975	0.79811	40	40
	55	257.166	2.75957	55	126.146	2.56782	55	8.65322	1.28118	55	55
	70	255.875	3.1057	70	126.042	2.4519	70	11.1026	1.73054	70	70

## Sheet: Figure 2e
Plot Name	X	Y11 estim.	Y11	Y11 error (±)	Y12 estim.	Y12	Y12 error (±)	Y13 estim.	Y13	Y14 estim.	Y14	Y14 error (±)	Y21 estim.	Y21	Y21 error (±)	Y22 estim.	Y22	Y22 error (±)	Y23 estim.	Y23	Y23 error (±)	Y24 estim.	Y24	Y24 error (±)	Y31 estim.	Y31	Y31 error (±)	Y32 estim.	Y32	Y32 error (±)	Y33 estim.	Y33	Y33 error (±)	Y34 estim.	Y34	Y34 error (±)	Y41 estim.	Y41	Y41 error (±)	Y42 estim.	Y42	Y42 error (±)	Y43 estim.	Y43	Y43 error (±)	Y44 estim.	Y44	Y44 error (±)
Figure 2e	0	1	1	0	0	0	0	0	0	0	0	0	0	0	0	1	1	0	0	0	0	0	0	0	0	0	0	0	0	0	1	1	0	0	0	0	0	0	0	0	0	0	0	0	0	1	1	0
	10	0.768978	0.768978	0.00199937	0.020676	0.020676	0.000113775	0.000776001	0.000776001	0.20957	0.20957	0.00174258	0.0357593	0.0357593	0.00122488	0.925634	0.925634	0.00170675	0.0368791	0.0368791	0.00145941	0.00172722	0.00172722	0.00029628	0.00242769	0.00242769	0.000180994	0.00579359	0.00579359	0.000280269	0.973169	0.973169	0.000600404	0.0186098	0.0186098	0.000425751	0.53208	0.53208	0.00465243	0.00180515	0.00180515	0.00042881	0.0247819	0.0247819	0.00150024	0.441332	0.441332	0.00457346
	20	0.715339	0.703577	0.00226576	0.0343205	0.0354206	0.000365969	0.0059614	0.00730796	0.244379	0.253695	0.00198909	0.0581815	0.0616066	0.00198467	0.863973	0.857755	0.00317716	0.0695762	0.0700967	0.00270924	0.00826917	0.0105414	0.000452513	0.0129506	0.0143385	0.000429981	0.0105784	0.0110847	0.000526387	0.948863	0.947734	0.0011143	0.0276081	0.0268424	0.000625119	0.621191	0.644107	0.00337377	0.0119619	0.0136125	0.000748986	0.0368218	0.0355335	0.00213532	0.330026	0.306747	0.00318829
	30	0.68655	0.677305	0.00250769	0.045508	0.047834	0.000703022	0.0130495	0.0152512	0.254892	0.259609	0.00205731	0.0765357	0.0838259	0.00265153	0.808031	0.795667	0.00440647	0.0995147	0.100158	0.00380517	0.0159183	0.0203492	0.000656417	0.0256995	0.0280055	0.000774026	0.0150803	0.0160961	0.000764274	0.92581	0.923391	0.00162437	0.0334103	0.0325076	0.000759407	0.6478	0.659091	0.00305356	0.0237567	0.0266773	0.000935082	0.0438419	0.0431837	0.0025467	0.284602	0.271048	0.00270555
	40	0.667098	0.660714	0.00261846	0.055958	0.0588378	0.00105888	0.0204498	0.0235652	0.256494	0.256883	0.0021483	0.0926438	0.103983	0.00310177	0.756025	0.738847	0.00542508	0.126967	0.127384	0.00474641	0.0243646	0.0297864	0.00088476	0.0385805	0.0416495	0.00104529	0.0195748	0.0208865	0.000926277	0.903745	0.900036	0.00211411	0.0381	0.0374277	0.000918348	0.653132	0.652105	0.00295922	0.0339191	0.0390603	0.00125091	0.0501042	0.0502374	0.00288124	0.262845	0.258598	0.00251422
	50	0.652585	0.646918	0.00278578	0.0655415	0.0687234	0.00139016	0.027893	0.0319816	0.253981	0.252377	0.00215672	0.1081	0.122539	0.00358487	0.707308	0.686844	0.00625905	0.152426	0.152033	0.00554993	0.0321656	0.0385842	0.00108214	0.0512346	0.054874	0.00131621	0.0240568	0.0254764	0.00109091	0.882339	0.877617	0.00257633	0.0423701	0.0420321	0.00100481	0.647354	0.640568	0.0030901	0.043346	0.0503963	0.00145625	0.0565615	0.0572445	0.00318691	0.252738	0.251791	0.00248389
	60	0.640814	0.634286	0.00281816	0.0741703	0.0776293	0.00172339	0.0356779	0.0404143	0.249338	0.247671	0.00217448	0.121336	0.13969	0.00420026	0.662476	0.63925	0.00688471	0.176329	0.174335	0.0062534	0.039859	0.0467247	0.00128042	0.0636212	0.067603	0.001574	0.0284658	0.0298769	0.00123376	0.861376	0.856094	0.00278365	0.0465367	0.0464264	0.0010933	0.637348	0.628497	0.00327003	0.0518648	0.0606791	0.00174677	0.0625676	0.0643041	0.00347278	0.24822	0.24652	0.00247079
	70	0.629422	0.622407	0.00306825	0.0821339	0.0856521	0.00203174	0.0433271	0.0488228	0.245117	0.243118	0.00225988	0.134654	0.155562	0.00466435	0.620415	0.595695	0.00712522	0.198827	0.194499	0.00685393	0.0461036	0.0542444	0.00142901	0.0756417	0.0798345	0.00182664	0.0325487	0.0340965	0.00135525	0.840997	0.835429	0.0032311	0.0508123	0.0506403	0.00118991	0.627141	0.616795	0.00345221	0.0603	0.0699791	0.00192624	0.0688577	0.0714135	0.00370684	0.243701	0.241813	0.00251862
	80	0.618486	0.611157	0.00321073	0.089136	0.0928731	0.00234867	0.0509785	0.0571795	0.2414	0.23879	0.00236572	0.147467	0.17026	0.00491818	0.581712	0.555837	0.00767656	0.21915	0.212714	0.00743482	0.0516716	0.0611895	0.00159315	0.0873186	0.0915831	0.00207471	0.0364041	0.0381431	0.00148476	0.821394	0.815588	0.00362568	0.054883	0.0546862	0.00127527	0.61704	0.605641	0.00362966	0.0686516	0.0783781	0.00215118	0.0753429	0.0785494	0.00393285	0.238966	0.237431	0.00258622
	90	0.608973	0.600482	0.00349481	0.0955227	0.0993652	0.0026813	0.0586684	0.0654624	0.236836	0.234691	0.00243501	0.159969	0.183877	0.00524328	0.545769	0.519365	0.00809396	0.237473	0.229154	0.00771628	0.05679	0.0676049	0.00171801	0.0987712	0.102867	0.00230534	0.0400548	0.042024	0.00157567	0.802513	0.796537	0.00396873	0.0586608	0.0585717	0.00135749	0.604209	0.595051	0.00375829	0.0765352	0.0859554	0.00234676	0.0819061	0.0856863	0.00403615	0.23735	0.233307	0.00263229

## Sheet: Figure 2f
Plot Name	active Ser 1	X1	Y1	Y1 error (±)	active Ser 2	X2	Y2	Y2 error (±)	active Ser 3	X3	Y3	Y3 error (±)	active Ser 4	X4	Y4	Y4 error (±)	active Ser 5	X5	Y5	Y5 error (±)	active Ser 6	X6	Y6	Y6 error (±)	X predicted	Y predicted	X estimate	Y estimate	Y estimate error (±)
Figure 2f	Ser292	0	0.1	0.6	Ser317	0	-0.41	0.46	Ser369	0	0.5	0.7	Ser387	0	0.03	0.62	Ser403	0	0.51	0.26	Ser409	0	0.04	0.77	-0.5	-0.5	-0.5	-0.456639	0.152956
	Ser292	5	4.6	0.9	Ser317	5	5	0.7	Ser369	5	5	0.6	Ser387	5	5.3	0.6	Ser403	5	4.87	0.27	Ser409	5	4.1	0.7	5	5	5	4.99111	0.192898
	Ser292	10	10.3	0.8	Ser317	10	10.3	0.6	Ser369	10	10.3	0.7	Ser387	10	9.3	0.7	Ser403	10	9.7	1	Ser409	10	10.3	0.8	10.5	10.5	10.5	10.4389	0.29119

## Sheet: Figure 3b
Plot Name	X	Y1	Y1 error (±)	Y2	Y2 error (±)	x ticks
Figure 3b	1	3.00669	0.299177	0.466075	0.0596748	266
	2	3.23272	0.321668	0.647802	0.0748017	273
	3	1.59282	0.16342	0.427831	0.056177	292
	4	1.20315	0.125437	0.506792	0.0623818	305
	5	2.12604	0.211548	0.611943	0.0711369	317
	6	1.70675	0.175109	0.50188	0.0622506	332
	7	0.674482	0.0789421	0.246438	0.0394617	333
	8	1.43113	0.144566	0.505689	0.0632111	342
	9	0.922369	0.0983249	0.227828	0.0374546	347
	10	1.40306	0.141731	0.453097	0.0584946	350
	11	6.14798	0.611747	1.52854	0.156006	369
	12	4.44517	0.442311	0.399009	0.0538024	373
	13	5.14699	0.512144	0.7089	0.0829705	375
	14	6.16781	0.61372	0.9655	0.106622	377
	15	6.56107	0.652851	1.0584	0.114131	379
	16	6.9716	0.6937	1.51605	0.157207	387
	17	6.9814	0.694675	0.810209	0.0923319	389
	18	7.17025	0.713466	1.88085	0.191964	393
	19	7.52913	0.749176	1.56279	0.160338	395
	20	6.91978	0.688544	1.85362	0.188206	403
	21	5.65519	0.562712	0.512954	0.0646261	404
	22	6.2942	0.626296	0.859485	0.0954983	407
	23	4.46512	0.444296	0.496269	0.0646087	409
	24	6.5696	0.6537	1.25988	0.133547	410

## Sheet: Figure 3c
Plot Name	X	Y1	Y1 error (±)	Y2	Y2 error (±)	x ticks
Figure 3c	1	0.317778	0.0531686	0.793333	0.0852223	266
	2	0.562222	0.058126	1.36333	0.117393	273
	3	0.237778	0.0290652	0.62	0.0715028	292
	4	0.64	0.0677008	1.1	0.0771623	305
	5	0.76	0.0610341	1.31333	0.0970523	317
	6	0.751111	0.0710392	1.33667	0.107584	332
	7	0.551111	0.0601347	0.896667	0.113105	333
	8	0.566667	0.0557086	0.956667	0.0929322	342
	9	0.528889	0.0544268	0.546667	0.0531174	347
	10	0.537778	0.0536707	0.816667	0.101719	350
	11	2.6	0.150639	2.98667	0.155566	369
	12	0.626667	0.06477	0.726667	0.0720685	373
	13	1.30444	0.110574	1.44667	0.12146	375
	14	1.44222	0.0812095	2.33	0.140455	377
	15	1.75333	0.11078	2.45667	0.128357	379
	16	2.06	0.112255	2.36	0.125451	387
	17	1.66	0.0942999	2.22667	0.147464	389
	18	3.28222	0.157622	3.85	0.210896	393
	19	3.28222	0.166757	3.59	0.197301	395
	20	3.38444	0.180554	3.78667	0.213495	403
	21	1.64667	0.105295	2.52667	0.156171	404
	22	1.64	0.091788	1.61	0.0843297	407
	23	2	0.116527	1.94667	0.140339	409
	24	3.36667	0.12465	3.77	0.207179	410

## Sheet: Figure 3d
Plot Name	X	Y	X error (±)	Y error (±)	Ser number
Figure 3d	3.00669	0.317778	0.299177	0.0531686	266
	3.23272	0.562222	0.321668	0.058126	273
	1.59282	0.237778	0.16342	0.0290652	292
	1.20315	0.64	0.125437	0.0677008	305
	2.12604	0.76	0.211548	0.0610341	317
	1.70675	0.751111	0.175109	0.0710392	332
	0.674482	0.551111	0.0789421	0.0601347	333
	1.43113	0.566667	0.144566	0.0557086	342
	0.922369	0.528889	0.0983249	0.0544268	347
	1.40306	0.537778	0.141731	0.0536707	350
	6.14798	2.6	0.611747	0.150639	369
	4.44517	0.626667	0.442311	0.06477	373
	5.14699	1.30444	0.512144	0.110574	375
	6.16781	1.44222	0.61372	0.0812095	377
	6.56107	1.75333	0.652851	0.11078	379
	6.9716	2.06	0.6937	0.112255	387
	6.9814	1.66	0.694675	0.0942999	389
	7.17025	3.28222	0.713466	0.157622	393
	7.52913	3.28222	0.749176	0.166757	395
	6.91978	3.38444	0.688544	0.180554	403
	5.65519	1.64667	0.562712	0.105295	404
	6.2942	1.64	0.626296	0.091788	407
	4.46512	2	0.444296	0.116527	409
	6.5696	3.36667	0.6537	0.12465	410

## Sheet: Figure 3e
	Ser266	Ser273	Ser292	Ser305	Ser317	Ser332	Ser333	Ser342	Ser347	Ser350	Ser369	Ser373	Ser375	Ser377	Ser379	Ser387	Ser389	Ser393	Ser395	Ser403	Ser404	Ser407	Ser409	Ser410
Ser410	0.12	0.15	0.07	0.1	0.11	0.15	0.06	0.11	0.04	0.12	0.39	0.25	0.31	0.39	0.42	0.49	0.49	0.55	0.54	0.51	0.3	0.48	0.33	0
Ser409	0.2	0.29	0.2	0.16	0.2	0.26	0.1	0.15	0.07	0.17	0.51	0.38	0.42	0.47	0.59	0.64	0.59	0.64	0.65	0.64	0.49	0.59	0	0.67
Ser407	0.11	0.18	0.11	0.13	0.13	0.22	0.09	0.13	0.06	0.13	0.47	0.26	0.32	0.44	0.49	0.55	0.55	0.6	0.59	0.6	0.4	0	0.41	0.52
Ser404	0.18	0.13	0.14	0.14	0.18	0.21	0.08	0.12	0.05	0.12	0.53	0.35	0.37	0.52	0.6	0.7	0.68	0.73	0.73	0.71	0	0.6	0.51	0.7
Ser403	0.07	0.11	0.06	0.08	0.13	0.15	0.06	0.07	0.06	0.09	0.36	0.2	0.19	0.31	0.42	0.42	0.41	0.5	0.57	0	0.29	0.4	0.36	0.49
Ser395	0.04	0.09	0.05	0.09	0.11	0.11	0.04	0.05	0.02	0.08	0.37	0.19	0.23	0.34	0.41	0.39	0.34	0.55	0	0.43	0.27	0.41	0.35	0.46
Ser393	0.05	0.1	0.06	0.09	0.08	0.15	0.04	0.06	0.02	0.08	0.36	0.2	0.19	0.3	0.43	0.37	0.32	0	0.45	0.5	0.27	0.4	0.36	0.45
Ser389	0.05	0.11	0.06	0.09	0.1	0.16	0.04	0.09	0.02	0.1	0.43	0.21	0.25	0.37	0.47	0.48	0	0.68	0.66	0.59	0.32	0.45	0.41	0.51
Ser387	0.04	0.12	0.05	0.1	0.09	0.15	0.04	0.07	0.02	0.09	0.41	0.21	0.18	0.32	0.48	0	0.52	0.63	0.61	0.58	0.3	0.45	0.36	0.51
Ser379	0.11	0.17	0.05	0.12	0.15	0.14	0.04	0.08	0.02	0.1	0.43	0.22	0.26	0.41	0	0.52	0.53	0.57	0.59	0.58	0.4	0.51	0.41	0.58
Ser377	0.14	0.23	0.11	0.12	0.15	0.18	0.07	0.06	0.04	0.15	0.5	0.32	0.32	0	0.59	0.68	0.63	0.7	0.66	0.69	0.48	0.56	0.53	0.61
Ser375	0.24	0.33	0.13	0.18	0.21	0.26	0.1	0.14	0.12	0.17	0.67	0.42	0	0.68	0.74	0.82	0.75	0.81	0.77	0.81	0.63	0.68	0.58	0.69
Ser373	0.32	0.4	0.2	0.21	0.31	0.31	0.13	0.18	0.1	0.19	0.78	0	0.58	0.68	0.78	0.79	0.79	0.8	0.81	0.8	0.65	0.74	0.62	0.75
Ser369	0.18	0.23	0.12	0.1	0.14	0.21	0.08	0.08	0.05	0.11	0	0.22	0.33	0.5	0.57	0.59	0.57	0.64	0.63	0.64	0.47	0.53	0.49	0.61
Ser350	0.71	0.76	0.51	0.46	0.65	0.59	0.38	0.54	0.39	0	0.89	0.81	0.83	0.85	0.9	0.91	0.9	0.92	0.92	0.91	0.88	0.87	0.83	0.88
Ser347	0.78	0.83	0.69	0.59	0.74	0.7	0.49	0.66	0	0.61	0.95	0.9	0.88	0.96	0.98	0.98	0.98	0.98	0.98	0.94	0.95	0.94	0.93	0.96
Ser342	0.72	0.77	0.58	0.46	0.62	0.59	0.34	0	0.34	0.46	0.92	0.82	0.86	0.94	0.92	0.93	0.91	0.94	0.95	0.93	0.88	0.87	0.85	0.89
Ser333	0.85	0.79	0.71	0.57	0.7	0.66	0	0.65	0.45	0.61	0.92	0.87	0.9	0.93	0.96	0.96	0.96	0.96	0.96	0.94	0.92	0.91	0.9	0.94
Ser332	0.59	0.61	0.42	0.43	0.5	0	0.34	0.4	0.29	0.4	0.79	0.69	0.74	0.82	0.86	0.85	0.84	0.85	0.89	0.85	0.79	0.78	0.74	0.85
Ser317	0.59	0.65	0.45	0.34	0	0.5	0.3	0.38	0.26	0.35	0.86	0.69	0.79	0.85	0.85	0.91	0.9	0.92	0.89	0.87	0.82	0.87	0.8	0.89
Ser305	0.64	0.77	0.57	0	0.66	0.57	0.39	0.53	0.4	0.54	0.9	0.79	0.82	0.88	0.88	0.9	0.91	0.91	0.91	0.92	0.86	0.87	0.84	0.9
Ser292	0.65	0.71	0	0.43	0.55	0.58	0.26	0.42	0.31	0.48	0.88	0.8	0.87	0.89	0.95	0.95	0.94	0.94	0.95	0.94	0.86	0.89	0.8	0.93
Ser273	0.41	0	0.29	0.23	0.35	0.39	0.21	0.23	0.17	0.24	0.77	0.6	0.67	0.77	0.83	0.88	0.89	0.9	0.91	0.89	0.87	0.82	0.71	0.85
Ser266	0	0.59	0.35	0.36	0.41	0.41	0.15	0.28	0.22	0.29	0.82	0.68	0.76	0.86	0.89	0.96	0.95	0.95	0.96	0.93	0.82	0.89	0.8	0.88

## Sheet: Figure 3f
Plot Name	n p	percentage
Figure 3f	0	0.1
	1	0.09
	2	0.07
	3	0.12
	4	0.08
	5	0.03
	6	0.07
	7	0.06
	8	0
	9	0.08
	10	0.05
	11	0.07
	12	0.05
	13	0.02
	14	0.06
	15	0
	16	0
	17	0.02
	18	0.02
	19	0.01
	20	0
	21	0
	22	0
	23	0

[truncated: 136 more sheets: Figure 3h, Figure 3i, Figure 4b, Figure 4c, Figure 4d, Figure 4e, Figure 4f, Figure 5c, Figure 5d, Figure 5e, Figure 5f, Figure 5g, Figure 5h, Figure 5i, Figure 5j, Figure 5k, Suppl.Fig.1a, Suppl.Fig.1b, Suppl.Fig.2, Suppl.Fig.3 Ser292,mu0,its …]
